# Supplementary material for: High Concentration of FBS Can Save mTOR Down-Regulation Caused by Mycoplasmas bovis Infection
Source: Vet Sci. 2022 Nov 11;9(11):630. doi: 10.3390/vetsci9110630 (PMC9699266; doi:10.3390/vetsci9110630)
Supplement: Supplementary file 1 [file vetsci-09-00630-s001.zip]

Archive with 1 entries (1 files):
- Data S1 Differentially expressed genes.xlsx
