# Supplementary material for: High Concentration of FBS Can Save mTOR Down-Regulation Caused by Mycoplasmas bovis Infection
Source: Vet Sci. 2022 Nov 11;9(11):630. doi: 10.3390/vetsci9110630 (PMC9699266; doi:10.3390/vetsci9110630)
Supplement: Supplementary file 1 [file vetsci-09-00630-s001.zip › Data S1 Differentially expressed genes.xlsx]

## Sheet: up-regulation genes
id	baseMean	baseMean_A72	baseMean_C72	foldChange(C72/A72)(C72/A72)	log2FoldChange	pval	padj	Chromosome	Start Site	End Site	Direction	Length	Name	GO	KEGG	EC	eggNOG Class	eggNOG	Description	Entrez_geneID	UniProtAC
TNNT2	187.384	58.3499	316.418	5.42276	2.43903	9.81907e-44	2.19148e-40	NC_037343.1	80931617	80943043	+	1171	TNNT2	GO:0003779;GO:0005523;GO:0005861;GO:0005861;GO:0005861;GO:0005865;GO:0006937;GO:0006937;GO:0008016;GO:0030049;GO:0030172;GO:0031013;GO:0032780;GO:0032781;GO:0051592;GO:0055010;GO:0060048;GO:0097512;GO:1990584;GO:0003009;GO:0005509;GO:0005515;GO:0005523;GO:0005861;GO:0005861;GO:0005861;GO:0006936;GO:0006937;GO:0006937;GO:0030172;GO:0030899;GO:0031013;GO:0045214;GO:0060048;	K12045	-	Z	1CRN4;KOG3634;0V6NB;0DGXW;0UIWI;09VPF;12PE4	troponin T, cardiac muscle	286816	Q9TUM9
SLC1A3	921.538	489.903	1353.17	2.76212	1.46578	5.19913e-42	9.02512e-39	NC_037347.1	37571910	37652390	-	3897	SLC1A3	GO:0005313;GO:0005314;GO:0005314;GO:0005314;GO:0005886;GO:0005886;GO:0005887;GO:0005887;GO:0005887;GO:0006536;GO:0006537;GO:0006865;GO:0007605;GO:0009416;GO:0009449;GO:0009611;GO:0009986;GO:0010035;GO:0015172;GO:0015293;GO:0015293;GO:0015293;GO:0015501;GO:0015501;GO:0015813;GO:0015813;GO:0015813;GO:0016020;GO:0016021;GO:0016021;GO:0016021;GO:0016595;GO:0016597;GO:0021545;GO:0031223;GO:0042493;GO:…	K05614	-	P;E	KOG3787;09UFF;0V5ET;1CXB7;12PFQ;0DGC4;0UQYQ	excitatory amino acid transporter 1	282354	P46411
LOC525947	1358.59	789.785	1927.4	2.44041	1.28712	1.6674e-39	2.17081e-36	NC_037328.1	135642578	135686430	-	2582	LOC525947	GO:0004857;GO:0004857;GO:0005576;GO:0005615;GO:0043086;GO:0004857;GO:0004857;GO:0005576;GO:0005576;GO:0005615;GO:0005615;GO:0043086;GO:0043086;GO:0004857;GO:0005576;GO:0005615;GO:0043086;	K14736	-	O;W;P	0DG15;0V5QX;0IEAI;0UISE;12NWR;1CQQS;09URE	inhibitor of carbonic anhydrase precursor	525947	Q2HJF0
ERLIN1	1316.03	819.394	1812.67	2.2122	1.14548	2.14648e-33	2.23563e-30	NC_037353.1	21052721	21094523	-	3276	ERLIN1	GO:0005783;GO:0005783;GO:0005783;GO:0005789;GO:0005789;GO:0015485;GO:0015485;GO:0030433;GO:0030433;GO:0030433;GO:0031625;GO:0031625;GO:0032933;GO:0032933;GO:0032991;GO:0045541;GO:0045717;GO:0005783;GO:0030433;GO:0031625;GO:0005783;GO:0030433;GO:0031625;GO:0005783;GO:0005783;GO:0030433;GO:0030433;GO:0031625;GO:0031625;GO:0005783;GO:0030433;GO:0031625;	K23341	-	O;B	0V58D;0UIH4;KOG2962;12NIJ;1CQ8S;09U98;0DFJ1	erlin-1	617074	G3N0U8
RAB11FIP4	946.716	559.82	1333.61	2.38222	1.2523	3.74718e-33	3.65889e-30	NC_037346.1	18495220	18602742	-	8085	RAB11FIP4	GO:0003407;GO:0005768;GO:0005813;GO:0017137;GO:0017137;GO:0030139;GO:0030139;GO:0030306;GO:0030306;GO:0030496;GO:0030496;GO:0032154;GO:0032154;GO:0032456;GO:0032465;GO:0032465;GO:0042803;GO:0048471;GO:0055038;GO:0055038;GO:1903452;	K12485	-	Z;D	KOG0982;12SIJ;0UQH9;0VB0T;0DMQ8;1CWJT;0A04I	rab11 family-interacting protein 4 isoform X2	100848380	-
DHRS3	488.419	267.109	709.729	2.65707	1.40984	3.99204e-32	3.46487e-29	NC_037343.1	41110124	41160247	+	2363	DHRS3	GO:0001523;GO:0004745;GO:0005811;GO:0016021;GO:0016616;GO:0048385;GO:0052650	K11146	[EC:1.1.1.300]	-	-	short-chain dehydrogenase/reductase 3	281482	O77769
FABP3	1129.14	610.884	1647.39	2.69673	1.43121	1.055e-27	7.16622e-25	NC_037329.1	122287099	122294639	+	684	FABP3	GO:0005737;GO:0005739;GO:0005759;GO:0008289;GO:0008289;GO:0008289;	K08752	-	I	1D34F;0UV51;0A6SZ;KOG4015;13QJM;0DTSF;0VHKT	fatty acid-binding protein, heart	281758	P10790
KREMEN1	4817.1	2979.35	6654.85	2.23366	1.15941	1.29376e-22	5.31905e-20	NC_037344.1	68414240	68471975	+	5231	KREMEN1	-	K23091	-	-	-	kremen protein 1 isoform X1	524357	-
GPX2	422.114	259.002	585.225	2.25954	1.17603	9.27737e-22	3.43729e-19	NC_037337.1	77069493	77073117	-	1060	GPX2	-	K00432	[EC:1.11.1.9]	-	-	glutathione peroxidase 2	533088	-
ARHGAP24	549.173	356.05	742.295	2.0848	1.05991	9.63499e-21	3.27234e-18	NC_037333.1	100005717	100888249	+	5659	ARHGAP24	GO:0005096;GO:0007165;GO:0007165;GO:0043547;GO:0007165;	K20642	-	T	0DGF5;KOG4270;09V69;0V65V;12P56;0UI84;1CR4U	rho GTPase-activating protein 24	539902	A7MB96
PBLD	1537	943.304	2130.7	2.25877	1.17554	1.54035e-19	4.8538e-17	NC_037355.1	24716173	24751226	-	1916	PBLD	GO:0003824;GO:0003824;GO:0005737;GO:0009058;GO:0009058;GO:0010633;GO:0010719;GO:0016853;GO:0030277;GO:0030512;GO:0042802;GO:0050680;GO:0060392;GO:0060394;	-	-	A;S	0UQKE;1355Q;0DNAT;0A02Z;0VBJN;1CX7T;KOG3033	phenazine biosynthesis-like domain-containing protein	504417	Q2HJF4
ARSB	1133.32	744.322	1522.31	2.04523	1.03226	3.27266e-19	9.64694e-17	NC_037337.1	9823209	10003931	-	4251	ARSB	GO:0003824;GO:0003824;GO:0003943;GO:0008484;GO:0008484;GO:0010632;GO:0061580;	K01135	[EC:3.1.6.12]	T;D;P;G;L;B	12QD7;0DGBG;0V61R;1CR0W;09V22;KOG3867;0UI1W	arylsulfatase B precursor	538401	A6QLZ3
SAMD11	755.523	488.388	1022.66	2.09394	1.06622	6.56653e-19	1.86525e-16	NC_037343.1	51526273	51546066	-	3289	SAMD11	-	-	-	-	-	sterile alpha motif domain-containing protein 11	100140500	-
LOC107131843	152.436	37.3731	267.499	7.15753	2.83946	4.08854e-18	1.08263e-15	NC_037352.1	35984372	35988887	-	4289	LOC107131843	GO:0005158;GO:0005158;GO:0005158;GO:0005829;GO:0005886;GO:0005886;GO:0008286;GO:0008286;GO:0008286;GO:0043548;GO:0043548;	K17445	-	T	0DPUQ;141V7;0VD28;0A26N;0JAM1;0UT5H;1CYTY	insulin receptor substrate 1-like isoform X1	107131843	G3N0N9
CNR1	388.608	248.304	528.912	2.13009	1.09092	5.9135e-18	1.53978e-15	NC_037336.1	61744572	61774118	+	5616	CNR1	-	K04277	-	-	-	cannabinoid receptor 1	100299449	-
HOMER1	212.963	120.354	305.572	2.53894	1.34422	6.82498e-18	1.74798e-15	NC_037337.1	10407010	10546778	-	8425	HOMER1	GO:0003009;GO:0005737;GO:0005737;GO:0005737;GO:0005886;GO:0005886;GO:0005886;GO:0007216;GO:0014069;GO:0014069;GO:0014069;GO:0016020;GO:0016020;GO:0030018;GO:0030054;GO:0030424;GO:0030425;GO:0035256;GO:0042995;GO:0043005;GO:0043005;GO:0043034;GO:0043197;GO:0044309;GO:0044325;GO:0045177;GO:0045202;GO:0045211;GO:0048148;GO:0048741;GO:0048875;GO:0051262;GO:0051592;GO:0051928;GO:0051966;GO:0090279;GO:…	K15010	-	Z;T	0A1V1;0DG0M;0IGRQ;0VCQN;1CT1G;12W5Q;0UJAH	homer protein homolog 1	535311	Q2KJ56
IGFBP7	790.725	521.096	1060.35	2.03485	1.02493	1.27867e-17	3.07334e-15	NC_037333.1	72405517	72485427	-	1125	IGFBP7	GO:0001558;GO:0001558;GO:0005515;GO:0005520;GO:0005520;GO:0005576;GO:0005576;GO:0007155;	K23580	-	S	13N4W;0DRNA;0IVG7;0VEY0;0A434;1D0VH;0UTGM	insulin-like growth factor-binding protein 7 precursor	616368	A6QLY8
SLC5A6	301.314	184.808	417.821	2.26083	1.17685	1.32888e-17	3.14563e-15	NC_037338.1	72419512	72430699	+	3675	SLC5A6	GO:0008523;GO:0015878;GO:0015887;GO:0016020;GO:0016020;GO:0016020;GO:0016021;GO:0022857;GO:0022857;GO:0055085;GO:0055085;	K14386	-	P	0V7Q3;1CTAN;0UM4K;KOG2349;0DI1C;12TWH;09WRQ	sodium-dependent multivitamin transporter	516021	A1L530
FZD1	231.148	134.458	327.837	2.4382	1.28582	1.5774e-17	3.62408e-15	NC_037331.1	8665915	8670065	+	4151	FZD1	GO:0001934;GO:0003149;GO:0003150;GO:0003151;GO:0004888;GO:0004888;GO:0005102;GO:0005109;GO:0005515;GO:0005886;GO:0007166;GO:0007166;GO:0007267;GO:0007267;GO:0007275;GO:0009986;GO:0016020;GO:0016020;GO:0016020;GO:0016021;GO:0016021;GO:0016021;GO:0016055;GO:0016055;GO:0016055;GO:0017147;GO:0017147;GO:0017147;GO:0030165;GO:0030514;GO:0030855;GO:0035425;GO:0035567;GO:0042493;GO:0042813;GO:0042813;GO:…	K02432	-	T	1CYYR;0V4SV;0URE0;12NRT;0DN6E;KOG3577;09TTI	frizzled-1	445417	A7MB15
FGFR2	972.801	637.918	1307.68	2.04992	1.03557	1.10154e-16	2.32558e-14	NC_037353.1	41450677	41558088	-	5209	FGFR2	GO:0004672;GO:0004713;GO:0005007;GO:0005007;GO:0005524;GO:0005634;GO:0005654;GO:0005737;GO:0005887;GO:0005938;GO:0006468;GO:0008284;GO:0008284;GO:0008543;GO:0008543;GO:0009986;GO:0010518;GO:0016021;GO:0017134;GO:0018108;GO:0042803;GO:0043231;GO:0043410;GO:0046777;GO:0048701;GO:0062023;GO:0000166;GO:0004672;GO:0004672;GO:0004713;GO:0004713;GO:0004713;GO:0004714;GO:0004714;GO:0005007;GO:0005007;GO:…	K05093	[EC:2.7.10.1]	T	0DFEA;09U4P;12P10;KOG0200;0V53S;0UGPU;1CQ42	fibroblast growth factor receptor 2	404193	A0A3Q1M5P9
BMP6	269.423	166.424	372.423	2.23779	1.16208	3.14667e-16	6.30262e-14	NC_037350.1	47502057	47662629	-	2877	BMP6	GO:0000122;GO:0001649;GO:0001654;GO:0001822;GO:0001938;GO:0001958;GO:0003323;GO:0005125;GO:0005160;GO:0005576;GO:0005615;GO:0005623;GO:0006879;GO:0006954;GO:0006955;GO:0008083;GO:0008083;GO:0008083;GO:0010469;GO:0010862;GO:0010862;GO:0010862;GO:0030154;GO:0030501;GO:0030509;GO:0030509;GO:0030509;GO:0030539;GO:0031666;GO:0032349;GO:0042981;GO:0043408;GO:0045603;GO:0045666;GO:0045669;GO:0045944;GO:…	K16620	-	T	13HHG;0V4EJ;0UIVC;KOG3900;0DESH;09TFG;1CRM7	bone morphogenetic protein 6 isoform X1	617566	F1MKS4
PRRG4	1971.47	1206.86	2736.08	2.2671	1.18085	6.89933e-16	1.22487e-13	NC_037342.1	63514579	63533832	+	5254	PRRG4	GO:0005509;GO:0005509;GO:0005576;GO:0005576;GO:0016020;GO:0016021;	-	-	U	1CWQK;0DG8V;0VDTU;13NU4;0A2YJ;0UQUD;0IMYY	transmembrane gamma-carboxyglutamic acid protein 4 precursor	616767	E1BIA2
TGFB3	498.024	324.651	671.396	2.06805	1.04827	4.37464e-15	6.90354e-13	NC_037337.1	87237854	87270902	-	3247	TGFB3	GO:0001666;GO:0001666;GO:0005114;GO:0005114;GO:0005114;GO:0005125;GO:0005160;GO:0005160;GO:0005160;GO:0005576;GO:0005615;GO:0005615;GO:0005615;GO:0005615;GO:0007179;GO:0007179;GO:0007179;GO:0007435;GO:0007435;GO:0008083;GO:0008083;GO:0008083;GO:0008284;GO:0008284;GO:0008285;GO:0008285;GO:0010469;GO:0010718;GO:0010718;GO:0010862;GO:0010936;GO:0010936;GO:0016049;GO:0030501;GO:0030501;GO:0031012;GO:…	K13377	-	T	0UIFR;1CRRI;13CI7;KOG3900;0VC0A;0A142;0DGNN	transforming growth factor beta-3	538957	A6QP91
PLLP	362.582	241.408	483.757	2.0039	1.00281	4.90334e-15	7.51028e-13	NC_037345.1	25260163	25290238	-	1511	PLLP	GO:0006811;GO:0016020;GO:0016020;GO:0016020;GO:0016021;GO:0016021;GO:0019911;GO:0042552;	-	-	-	-	plasmolipin	613446	A6H7B0
APOBR	48.1456	14.9351	81.356	5.44728	2.44554	1.64799e-14	2.34059e-12	NC_037352.1	26056826	26061373	+	4022	APOBR	-	-	-	-	-	LOW QUALITY PROTEIN: apolipoprotein B receptor	504800	-
GEMIN4	612.38	346.233	878.527	2.53739	1.34334	1.26227e-13	1.61642e-11	NC_037346.1	22085431	22096911	+	3887	GEMIN4	GO:0000387;GO:0000387;GO:0000387;GO:0000387;GO:0005829;GO:0006364;GO:0006364;GO:0016604;GO:0032797;GO:0032797;GO:0032797;GO:0032797;GO:0034719;GO:0034719;	K13132	-	A	0UQGF;0DFIF;0A0Z6;0VBVI;13K5G;1CXHK;0IET3	gem-associated protein 4 isoform X2	539147	-
P2RY14	177.413	106.824	248.001	2.32159	1.21511	2.75043e-13	3.33101e-11	NC_037328.1	116814055	116880518	+	3989	P2RY14	GO:0004930;GO:0004930;GO:0004930;GO:0005886;GO:0007165;GO:0007186;GO:0007186;GO:0007186;GO:0007186;GO:0016020;GO:0016021;GO:0016021;GO:0016021;GO:0035589;GO:0045028;GO:0045028;GO:0045028;	K04299	-	T	0UMCY;13IDM;0VD09;0DRFD;0IK1E;1D0MI;0A3VD	P2Y purinoceptor 14	767936	Q3SX17
F8	121.793	54.9105	188.675	3.43605	1.78075	3.6606e-13	4.29997e-11	NC_037357.1	36013125	36155734	+	8503	F8	GO:0005507;GO:0005507;GO:0005615;GO:0007597;GO:0016491;GO:0016491;GO:0030168;GO:0030168;GO:0046872;GO:0055114;GO:0055114;	K03899	-	S	13I9H;0VAB7;09YRY;1CVRP;0DKWF;0IJ6Y;0USFP	coagulation factor VIII precursor	100271720	G5E5W1
CARNS1	107.073	57.3115	156.835	2.73654	1.45235	2.46865e-12	2.52076e-10	NC_037356.1	45310460	45319498	+	4317	CARNS1	GO:0000166;GO:0005524;GO:0005524;GO:0005524;GO:0010181;GO:0016887;GO:0016887;GO:0016887;GO:0035499;GO:0035499;GO:0035499;GO:0035499;GO:0046872;GO:0046872;GO:0047730;GO:0047730;GO:0047730;GO:0047730;	K14755	[EC:6.3.2.11]	I	0A2S9;13J0S;0VE08;0DQSS;0US78;0IH96;1CWZ2	carnosine synthase 1 isoform X1	783525	-
CCDC149	178.504	111.189	245.818	2.2108	1.14457	4.74094e-12	4.65835e-10	NC_037333.1	44400526	44520615	-	5980	CCDC149	GO:0016020;GO:0016021;	-	-	S	0VASC;13JAN;KOG4687;0DFIN;0UGWI;1CQ8E;09ZVY	coiled-coil domain-containing protein 149	613278	A0A3Q1MG03
ZNF541	296.314	188.216	404.413	2.14866	1.10344	7.61931e-12	7.39357e-10	NC_037345.1	54493525	54519869	-	5752	ZNF541	GO:0000118;GO:0000118;GO:0003676;GO:0003676;GO:0003677;GO:0003677;GO:0003700;GO:0005634;GO:0005634;GO:0005634;GO:0005667;GO:0006355;GO:0008134;GO:0044212;GO:0003676;GO:0003676;GO:0003677;GO:0003677;GO:0005634;	-	-	K	0UGPV;1CRKM;13KUZ;KOG1721;0V6KZ;09VMU;KOG4167;0DGWA	LOW QUALITY PROTEIN: zinc finger protein 541	527061	-
SNED1	3552.6	2131.38	4973.81	2.33361	1.22256	3.24671e-11	2.84963e-09	NC_037330.1	120254176	120327374	+	7326	SNED1	-	-	-	-	-	sushi, nidogen and EGF-like domain-containing protein 1 isoform X1	514207	-
IL1R1	1902.79	1254.9	2550.69	2.03259	1.02332	4.8828e-11	4.07936e-09	NC_037338.1	6825377	6915249	+	5347	IL1R1	GO:0002020;GO:0004908;GO:0004908;GO:0004908;GO:0004908;GO:0004909;GO:0004909;GO:0005161;GO:0005515;GO:0007165;GO:0007165;GO:0009897;GO:0009986;GO:0016020;GO:0019221;GO:0019966;GO:0032729;GO:0050727;GO:0070498;GO:0070555;GO:2000391;GO:2000556;GO:2000661;	K04386	-	T	0UGRE;0IQBC;13MG9;1CQ57;09U5U;0DFFE;0V54U	interleukin-1 receptor type 1 precursor	515640	F1ML75
PADI4	33.7579	12.4724	55.0433	4.41323	2.14183	7.33286e-09	3.75092e-07	NC_037329.1	135262225	135290436	-	2781	PADI4	GO:0004668;GO:0004668;GO:0004668;GO:0004668;GO:0004668;GO:0005509;GO:0005509;GO:0005509;GO:0005634;GO:0005634;GO:0005737;GO:0005737;GO:0005737;GO:0006325;GO:0006334;GO:0006338;GO:0016990;GO:0018101;GO:0018101;GO:0018101;GO:0019546;GO:0019827;GO:0032991;GO:0034618;GO:0036413;GO:0036414;GO:0036414;GO:0036414;GO:0042803;	K01481	[EC:3.5.3.15]	S;K	0UQRD;13CMZ;0A1S6;0IF3F;1CYC9;0VB61;0DMNF	protein-arginine deiminase type-4	508161	E1BCN3
AMZ1	35.8711	12.8109	58.9313	4.60008	2.20166	1.38936e-08	6.65829e-07	NC_037352.1	40634559	40657531	-	4865	AMZ1	GO:0006508;GO:0008233;GO:0008237;GO:0008237;GO:0008270;GO:0008270;	K06974	[EC:3.4.-.-]	S	0DRMV;0IVMN;1CYZB;0UTFM;13NP1;0VF51;0A5PZ	archaemetzincin-1	789913	-
NOXA1	121.668	68.2037	175.131	2.56777	1.36052	4.01779e-08	1.76817e-06	NC_037338.1	106405314	106414296	+	3551	NOXA1	GO:0005515;GO:0006801;GO:0006801;GO:0043020;GO:0043020;GO:0005515;GO:0006801;GO:0006801;GO:0043020;GO:0043020;	K21432	-	T	0V5Z9;09UZG;0DG90;KOG4225;13KQH;1CQYG;0UFP8	NADPH oxidase activator 1	523157	A6QP59
MUC20	21.6205	6.14545	37.0956	6.03627	2.59366	5.02899e-08	2.15255e-06	NC_037328.1	70460156	70473904	+	7227	MUC20	GO:0048012	K22021	-	-	-	mucin-20 isoform X1	504643	A0A3Q1M6U9
GJC2	49.4672	24.4106	74.5239	3.05293	1.6102	5.5396e-08	2.33906e-06	NC_037334.1	2972739	2982964	-	5042	GJC2	GO:0005243;GO:0005886;GO:0005921;GO:0005921;GO:0005921;GO:0005922;GO:0005922;GO:0007154;GO:0007154;GO:0007267;GO:0009636;GO:0010644;GO:0016020;GO:0016021;GO:0030054;GO:0043209;GO:0055085;GO:1903763;	K07619	-	T;P	1CQAU;0UGZY;09UBK;0V5AQ;0DFM7;0IFK3;12UDH	gap junction gamma-2 protein	538745	Q29RK8
MUC5AC	27.2096	9.49506	44.9241	4.73131	2.24224	5.83372e-08	2.4369e-06	NC_037356.1	50256253	50285262	-	11041	MUC5AC	-	K21125	-	-	-	mucin-5AC	100847395	-
IGF2	129.358	80.4329	178.283	2.21655	1.14831	1.32413e-07	4.8905e-06	NC_037356.1	49395153	49422469	+	5730	IGF2	GO:0005158;GO:0005159;GO:0005178;GO:0005179;GO:0005576;GO:0005615;GO:0008083;GO:0008083;GO:0008284;GO:0042104;GO:0043410;GO:0045840;GO:0046628;GO:0051897;GO:0005179;GO:0005179;GO:0005576;GO:0005576;GO:0005576;GO:0005615;GO:0005615;GO:0005615;GO:0008083;GO:0008083;GO:0010469;GO:0032868;GO:0000122;GO:0001503;GO:0001701;GO:0001892;GO:0005178;GO:0005179;GO:0005179;GO:0005179;GO:0005576;GO:0005576;GO:…	K13769	-	T	0A630;0IY3P;13SBM;1CZ8G;0UKZP;0DMSM;0VG2N	insulin-like growth factor II precursor	281240	P07456
ESPN	129.893	76.4776	183.309	2.39689	1.26117	4.11853e-07	1.31339e-05	NC_037343.1	46909618	46943801	-	3531	ESPN	-	-	-	-	-	espin isoform X1	104976499	-
LOC100300442	47.8764	24.4301	71.3227	2.91945	1.5457	5.11506e-07	1.59506e-05	NC_037346.1	50246184	50280799	+	2607	LOC100300442	-	-	-	-	-	secreted and transmembrane protein 1A-like	100300442	-
METRNL	1512.02	1005.3	2018.73	2.00809	1.00583	7.56942e-07	2.22706e-05	NC_037346.1	49624452	49639613	-	1529	METRNL	GO:0005179;GO:0005615;GO:0009409;GO:0009409;GO:0009409;GO:0010469;GO:0014850;GO:0014850;GO:0014850;GO:0045444;GO:0050728;GO:0050728;GO:0050728;GO:0050873;GO:0090336;GO:0090336;GO:0090336;GO:0097009;	-	-	S	0IGT2;12U81;0DPMM;1CYKJ;0URE4;0VCUY;0A1ZR	meteorin-like protein precursor	534297	G3X6G7
ATP1B1	2342.99	1545.18	3140.8	2.03264	1.02336	7.92412e-07	2.30941e-05	NC_037343.1	36759192	36784732	+	556	ATP1B1	GO:0001671;GO:0001671;GO:0005391;GO:0005391;GO:0005391;GO:0005524;GO:0005886;GO:0005886;GO:0005890;GO:0005890;GO:0005890;GO:0005890;GO:0005890;GO:0006811;GO:0006813;GO:0006813;GO:0006814;GO:0006814;GO:0006874;GO:0006883;GO:0006883;GO:0008022;GO:0008144;GO:0010248;GO:0010468;GO:0010882;GO:0014704;GO:0016020;GO:0016020;GO:0016021;GO:0016323;GO:0016324;GO:0016887;GO:0019901;GO:0030007;GO:0030007;GO:…	K01540	-	P	0V4MF;0DEYS;0UNFQ;1CPNF;13KTQ;09ZVK;KOG3927	sodium/potassium-transporting ATPase subunit beta-1	519758	Q3ZCH8
MFAP3L	21.0405	7.10514	34.9759	4.92261	2.29942	1.22069e-06	3.34576e-05	NC_037335.1	1827004	1879390	-	6936	MFAP3L	GO:0005634;GO:0005737;GO:0005886;GO:0016020;GO:0016021;GO:0005634;GO:0005737;GO:0005886;	-	-	T	12R29;0IE5Z;0DETB;09TGH;0V4FH;1CPH4;0UJE2	microfibrillar-associated protein 3-like precursor	529443	E1BB44
NRTN	238.804	159.115	318.492	2.00165	1.00119	1.23931e-06	3.39085e-05	NC_037334.1	18518580	18541428	-	10988	NRTN	GO:0001755;GO:0005576;GO:0007169;GO:0008083;GO:0008083;GO:0008083;GO:0008083;GO:0010469;GO:0021675;GO:0031175;	-	-	T	0UTXR;0IWH0;0DQS1;1CZVE;0A34I;0VHQZ;13Q3B	neurturin	525562	E1BKU1
DPT	32.1404	14.6022	49.6787	3.40214	1.76644	1.70911e-06	4.50278e-05	NC_037343.1	36297417	36333818	-	1666	DPT	GO:0005576;GO:0007155;GO:0008285;GO:0030199;GO:0030199;	-	-	S;W	09V5V;0V65E;1CR4D;0DGEU;0UI75;12R0R;0IGCN	dermatopontin precursor	504963	P19427
LBP	70.9459	35.9016	105.99	2.95224	1.56181	1.79604e-06	4.68439e-05	NC_037340.1	67214890	67247278	+	1859	LBP	GO:0001530;GO:0001530;GO:0001530;GO:0001530;GO:0002232;GO:0002281;GO:0002281;GO:0005102;GO:0005615;GO:0005615;GO:0005615;GO:0005615;GO:0006953;GO:0006953;GO:0006953;GO:0006953;GO:0008289;GO:0008289;GO:0009986;GO:0009986;GO:0015920;GO:0031663;GO:0032490;GO:0032496;GO:0032496;GO:0032720;GO:0032722;GO:0032755;GO:0032757;GO:0032760;GO:0032760;GO:0033036;GO:0034145;GO:0042535;GO:0043032;GO:0044130;GO:…	K05399	-	V	0DJ1E;09XPP;1CTSY;0V8MD;0UMQ6;13IC6;KOG4160	lipopolysaccharide-binding protein precursor	512242	Q2TBI0
RMDN2	89.7326	58.5873	120.878	2.06321	1.04489	2.0326e-06	5.24882e-05	NC_037338.1	20358649	20430331	+	4947	RMDN2	GO:0005515;GO:0000922;GO:0005515;GO:0005737;GO:0005819;GO:0005856;GO:0005874;GO:0016020;GO:0016021;GO:0005515;GO:0005515;GO:0000922;GO:0005515;GO:0005737;GO:0005819;GO:0005856;GO:0005874;GO:0016020;GO:0016021;	-	-	S	0IFRV;09YIJ;0DFAV;0UNUZ;1CUSS;0V4ZV;12R8R	regulator of microtubule dynamics protein 2 isoform 1	506362	Q2TBQ7
HAO2	27.3804	11.4593	43.3016	3.77872	1.9179	2.05908e-06	5.29966e-05	NC_037330.1	23720165	23764186	-	11306	HAO2	GO:0003824;GO:0003824;GO:0003973;GO:0003973;GO:0003973;GO:0005102;GO:0005777;GO:0005777;GO:0005777;GO:0010181;GO:0010181;GO:0010181;GO:0016491;GO:0016491;GO:0016491;GO:0019395;GO:0019395;GO:0052852;GO:0052853;GO:0052853;GO:0052853;GO:0052854;GO:0055114;GO:0055114;GO:0055114;	K11517	[EC:1.1.3.15]	C	0UNPW;09Y9R;0V974;0DPX9;1CYWV;12Q5I;KOG0538	hydroxyacid oxidase 2	509481	Q3ZBW2
TTR	93.9264	62.183	125.67	2.02097	1.01505	2.52693e-06	6.20727e-05	NC_037351.1	25544099	25552959	-	596	TTR	GO:0005179;GO:0005576;GO:0005615;GO:0006144;GO:0010469;GO:0042572;GO:0042572;GO:0070324;GO:0070324;GO:0070324;GO:0070327;GO:0070327;GO:0042572;GO:0042802;GO:0070324;GO:0070327;	K20731	-	I	KOG3006;0UV1H;1D313;0DTPE;0VHHQ;13R52;0A6PU	transthyretin precursor	280948	O46375
FBXO40	33.6416	16.1662	51.117	3.16197	1.66083	3.87352e-06	9.04574e-05	NC_037328.1	66092226	66111702	+	6035	FBXO40	GO:0005515;GO:0005737;GO:0008270;GO:0008270;GO:0016567;GO:0042692;GO:0046872;GO:0061630;GO:0061630;	K10315	-	S	0UHDQ;1CYU6;0DPPJ;0VD27;0IEIY;13JVD;0A40S	F-box only protein 40	613597	-
MUC1	162.506	104.075	220.938	2.12287	1.08602	3.97364e-06	9.25189e-05	NC_037330.1	15427829	15432023	+	2329	MUC1	GO:0005634;GO:0005737;GO:0005886;GO:0016020;GO:0016021;GO:0016324;GO:0016324;	K06568	-	T	0V944;0UNBU;13R3M;09Y6K;1CUCV;0DJK3;0IX6R	mucin-1 precursor	281333	Q8WML4
CROCC2	95.9471	45.0132	146.881	3.26307	1.70623	4.03847e-06	9.38885e-05	NC_037330.1	120181226	120250472	+	8717	CROCC2	-	-	-	-	-	putative ciliary rootlet coiled-coil protein 2 isoform X1	101907124	-
GRIN2A_1	92.9266	58.0057	127.848	2.20405	1.14016	4.18991e-06	9.69763e-05	NC_037352.1	8567285	8615585	-	1725	GRIN2A_1	GO:0004970;GO:0004970;GO:0004972;GO:0005216;GO:0005216;GO:0005886;GO:0005886;GO:0006811;GO:0006811;GO:0006811;GO:0016020;GO:0016020;GO:0016020;GO:0016021;GO:0017146;GO:0034220;GO:0035235;GO:0038023;GO:0038023;GO:0060079;GO:0060291;GO:0098839;GO:0001964;GO:0001975;GO:0004970;GO:0004972;GO:0005216;GO:0005261;GO:0005262;GO:0005783;GO:0005886;GO:0005887;GO:0006811;GO:0006816;GO:0007268;GO:0007611;GO:…	K05209	-	T	09UF6;0UPTN;0DGMH;0V5EG;1CRBD;KOG1053;12NQJ	glutamate receptor ionotropic, NMDA 2A	524212	-
ECM2	67.0837	38.705	95.4624	2.46641	1.30241	5.28019e-06	0.000118184	NC_037335.1	84105569	84148313	-	5240	ECM2	GO:0005515;GO:0005518;GO:0005614;GO:0008201;GO:0008201;GO:0010811;GO:0010811;GO:0030198;GO:0030198;GO:0031012;GO:0031012;GO:0070052;GO:0070052;	K08119	-	T	KOG0619;13MGS;09VZJ;1CRYG;0DH8B;0UJAM;0V6XZ	extracellular matrix protein 2 precursor	533916	Q3MHH9
FBLL1	186.208	94.4796	277.936	2.94175	1.55668	6.92727e-06	0.000147245	NC_037334.1	80545368	80549606	+	4239	FBLL1	-	K14563	[EC:2.1.1.-]	-	-	rRNA/tRNA 2'-O-methyltransferase fibrillarin-like protein 1	112447480	-
ERMAP	27.2905	12.1113	42.4697	3.50662	1.81008	7.27274e-06	0.000153959	NC_037330.1	103397771	103432909	-	3481	ERMAP	-	K06712	-	-	-	erythroid membrane-associated protein isoform X1	514218	-
SAMD14	12.5286	3.03626	22.0208	7.25262	2.8585	9.39327e-06	0.000189356	NC_037346.1	36526568	36544631	+	3294	SAMD14	GO:0005515;GO:0005737;GO:0007015;GO:0014069;GO:0015629;GO:0019722;GO:0030425;GO:0031175;GO:0051015;	-	-	T	0V7U1;0UKJE;09WW0;0DI68;1CSWM;KOG1945;13IBV	sterile alpha motif domain-containing protein 14	785513	A6QL51
FGFR4	81.1023	53.7768	108.428	2.01626	1.01168	1.19252e-05	0.000233467	NC_037334.1	38575524	38586374	+	3491	FGFR4	GO:0000166;GO:0004672;GO:0004672;GO:0004713;GO:0004713;GO:0004713;GO:0004714;GO:0004714;GO:0005007;GO:0005007;GO:0005007;GO:0005007;GO:0005524;GO:0005524;GO:0005524;GO:0005783;GO:0005794;GO:0005886;GO:0005887;GO:0005887;GO:0005911;GO:0006468;GO:0006468;GO:0007169;GO:0007399;GO:0008201;GO:0008284;GO:0008284;GO:0008284;GO:0008284;GO:0008543;GO:0008543;GO:0008543;GO:0010628;GO:0010715;GO:0016020;GO:…	K05095	[EC:2.7.10.1]	T	0DFEA;09U4P;12P10;KOG0200;0V53S;0UI4U;1CQY0	fibroblast growth factor receptor 4 precursor	317696	F1MN51
SPATC1	50.0066	29.4167	70.5966	2.39988	1.26296	1.34545e-05	0.000257954	NC_037341.1	778802	807421	-	2926	SPATC1	-	-	-	-	-	speriolin isoform X1	618305	-
TAF4B	45.0418	25.6135	64.47	2.51703	1.33172	1.45419e-05	0.000273722	NC_037351.1	30501605	30607271	-	2760	TAF4B	GO:0001650;GO:0003677;GO:0003700;GO:0003700;GO:0005654;GO:0005669;GO:0005669;GO:0005669;GO:0006352;GO:0006352;GO:0006355;GO:0006355;GO:0008134;GO:0045944;GO:0046982;GO:0046982;	K03129	-	K	12TEE;KOG2341;1CQ56;0UGRD;0DFFD;09ZNS;0VAJG	transcription initiation factor TFIID subunit 4B	518030	E1BGK7
LOC514978	13.6972	2.72007	24.6744	9.07121	3.1813	1.4718e-05	0.000276369	NC_037340.1	67292020	67320463	+	5497	LOC514978	-	K05399	-	-	-	lipopolysaccharide-binding protein isoform X2	514978	-
ALK	63.6881	40.6693	86.7069	2.132	1.09221	2.18426e-05	0.000390348	NC_037338.1	69930341	70663168	+	7933	ALK	GO:0000187;GO:0004672;GO:0004713;GO:0004713;GO:0004714;GO:0004714;GO:0005515;GO:0005524;GO:0005886;GO:0005887;GO:0006468;GO:0007165;GO:0007169;GO:0007420;GO:0016020;GO:0016310;GO:0016310;GO:0021766;GO:0030534;GO:0032991;GO:0036269;GO:0042127;GO:0042802;GO:0046777;GO:0048666;GO:0060159;GO:0090648;GO:1900006;GO:0000187;GO:0000187;GO:0004672;GO:0004672;GO:0004713;GO:0004713;GO:0004714;GO:0004714;GO:…	K05119	[EC:2.7.10.1]	T	0V445;KOG1095;1CP67;09T5F;0DEGI;0UFEE;12RFY	ALK tyrosine kinase receptor	536642	-
GALNT18	449.672	281.257	618.088	2.19759	1.13592	2.24234e-05	0.000399454	NC_037342.1	41064111	41419990	+	6263	GALNT18	GO:0000139;GO:0004653;GO:0005794;GO:0005794;GO:0006486;GO:0006493;GO:0016020;GO:0016021;GO:0016740;GO:0016757;GO:0030246;	K00710	[EC:2.4.1.41]	O	0UFQV;0DEQH;09TDA;KOG3736;0V4CD;12R76;1CPE7	polypeptide N-acetylgalactosaminyltransferase 18	614203	Q0IIK7
CLDN8	105.335	57.9334	152.736	2.6364	1.39857	2.34776e-05	0.000414453	NC_037328.1	5770225	5772220	+	1996	CLDN8	GO:0005198;GO:0005198;GO:0005886;GO:0005923;GO:0005923;GO:0005923;GO:0005923;GO:0016020;GO:0016021;GO:0016021;GO:0016021;GO:0016323;GO:0016327;GO:0030054;	K06087	-	S	0DR4T;0UIR2;0VECY;0A3HW;1D09V;0IJK4;13HSN	claudin-8	538761	A4IFM4
DNAH1	74.8922	42.5915	107.193	2.51677	1.33157	2.80282e-05	0.000481192	NC_037349.1	48488236	48585159	-	13961	DNAH1	GO:0003341;GO:0003341;GO:0003777;GO:0003777;GO:0005524;GO:0005524;GO:0005858;GO:0005858;GO:0007018;GO:0007018;GO:0007018;GO:0008569;GO:0016887;GO:0016887;GO:0030286;GO:0030286;GO:0030286;GO:0045503;GO:0045505;GO:0051959;GO:0003341;GO:0003777;GO:0005524;GO:0005858;GO:0007018;GO:0016887;GO:0030286;	K10408	-	Z	0DGVY;0UIVZ;0V4YE;1CRK6;09TZJ;KOG3595;12NG3	dynein heavy chain 1, axonemal	540601	-
KNG1	65.8488	38.8921	92.8056	2.38624	1.25474	2.91565e-05	0.00049853	NC_037328.1	80506952	80530795	-	3456	KNG1	GO:0004869;GO:0004869;GO:0010951;GO:0004869;GO:0004869;GO:0004869;GO:0005102;GO:0005615;GO:0005623;GO:0007162;GO:0007204;GO:0010951;GO:0030195;GO:0045861;	K03898	-	W	1D03I;0IKIQ;13N81;09YFS;0DQZ3;0VE6A;0UU2Q	kininogen-2 isoform II precursor	280833	P01045
DCSTAMP	34.0185	17.9237	50.1132	2.79592	1.48332	2.98529e-05	0.000508052	NC_037341.1	60249909	60284807	-	6578	DCSTAMP	GO:0005789;GO:0009986;GO:0016020;GO:0016021;GO:0016021;GO:0016021;GO:0005789;GO:0009986;GO:0010008;GO:0016021;GO:0030176;GO:0030308;GO:0030316;GO:0034241;GO:0036006;GO:0043011;GO:0045657;GO:0045780;GO:0061025;GO:0071353;GO:0071356;GO:0072675;	-	-	U	13KX2;0A4QR;0IUUT;0VFJT;0UKM6;0DS55;1D1G0	dendritic cell-specific transmembrane protein isoform X2	512133	E1BI32
RNF225	4.72316	0	9.44632	Inf	Inf	5.98089e-05	0.000920585	NC_037345.1	65665958	65670124	+	4167	RNF225	-	-	-	-	-	RING finger protein 225	112442225	-
ELOVL2	70.9437	43.3332	98.5541	2.27433	1.18544	0.000114685	0.0015969	NC_037350.1	45207016	45253584	+	1061	ELOVL2	GO:0000038;GO:0005783;GO:0005783;GO:0005783;GO:0005783;GO:0005789;GO:0006629;GO:0006631;GO:0006633;GO:0006636;GO:0009922;GO:0009922;GO:0009922;GO:0009922;GO:0009922;GO:0016020;GO:0016021;GO:0016021;GO:0016021;GO:0016740;GO:0016747;GO:0019367;GO:0019367;GO:0034626;GO:0034626;GO:0034626;GO:0042761;GO:0042761;GO:0042761;GO:0042761;GO:0042761;GO:0102336;GO:0102337;GO:0102338;GO:0102756;GO:0005783;GO:…	K10205	[EC:2.3.1.199]	I	0DG9Y;12RAT;09V0N;0V60B;0UR5I;KOG3071;1CQZC	elongation of very long chain fatty acids protein 2	615756	A4FUF2
RABGAP1L	220.757	145.368	296.145	2.03721	1.02659	0.000147373	0.00195851	NC_037343.1	55481252	55578212	+	2453	RABGAP1L	GO:0005096;GO:0005096;GO:0005515;GO:0043547;GO:0043547;GO:0005096;GO:0005515;GO:0043547;GO:0005096;GO:0005515;GO:0043547;	-	-	G	KOG1102	RAB GTPase activating protein 1-like	527428	A6QPS3
ANGPT1	46.2849	24.708	67.8618	2.74656	1.45762	0.000188727	0.00238936	NC_037341.1	56984054	57285254	+	2188	ANGPT1	GO:0001525;GO:0001701;GO:0001933;GO:0002040;GO:0002092;GO:0002740;GO:0005102;GO:0005615;GO:0005886;GO:0005902;GO:0007162;GO:0007171;GO:0010628;GO:0014068;GO:0014842;GO:0030097;GO:0030154;GO:0030210;GO:0030971;GO:0031398;GO:0031589;GO:0032680;GO:0033138;GO:0034394;GO:0042308;GO:0043066;GO:0043116;GO:0043122;GO:0043393;GO:0043524;GO:0043536;GO:0045121;GO:0045785;GO:0048014;GO:0050731;GO:0050918;GO:…	K05465	-	-	-	angiopoietin-1 precursor	282140	O18920
URAD	15.3659	6.09492	24.6369	4.0422	2.01514	0.000194153	0.00244223	NC_037339.1	32066673	32075892	+	919	URAD	GO:0016831;GO:0016831;GO:0019428;GO:0019428;	K13485	[EC:4.1.1.97]	F	1CXMY;0A12N;0DNQK;0VBYY;0IX4N;0UJNU;13QAS	2-oxo-4-hydroxy-4-carboxy-5-ureidoimidazoline decarboxylase	518364	A5PJD0
RPP40	47.8869	30.413	65.3608	2.14911	1.10374	0.00019519	0.00245132	NC_037350.1	49546033	49555819	+	1443	RPP40	GO:0001682;GO:0004526;GO:0030681;GO:0033204;GO:0090501;GO:0090502;	K14530	[EC:3.1.26.5]	A	0VBMJ;0IHPQ;12U2W;0A1UY;0UJ2G;1CYFI;0DPH2	ribonuclease P protein subunit p40	531274	A7YWU3
REM2	23.0601	11.5659	34.5544	2.98761	1.57899	0.000230455	0.00281941	NC_037337.1	21942754	21946377	-	1088	REM2	GO:0000166;GO:0003924;GO:0003924;GO:0003924;GO:0005246;GO:0005525;GO:0005525;GO:0005525;GO:0005525;GO:0005886;GO:0007165;GO:0007165;GO:0016020;GO:0016020;GO:1901842;GO:1901842;GO:1901842;	K07848	-	J;T	1CRAJ;12RVR;09VC9;0V6BD;0DGKQ;0UIEU;KOG0395	GTP-binding protein REM 2	531597	E1BPW7
GCNT3	46.2054	29.4223	62.9886	2.14085	1.09818	0.000232581	0.00284098	NC_037337.1	50634339	50639761	-	3997	GCNT3	GO:0000139;GO:0002426;GO:0003829;GO:0005794;GO:0006486;GO:0008109;GO:0008375;GO:0008375;GO:0016020;GO:0016020;GO:0016020;GO:0016021;GO:0016740;GO:0016757;GO:0047225;GO:0047225;GO:0048729;GO:0050892;GO:0060993;GO:0008375;GO:0016020;	K09662	[EC:2.4.1.-]	G	0V4IF;1CPJR;09TJF;0UFY7;KOG0799;0DEW5;12PWM	beta-1,3-galactosyl-O-glycosyl-glycoprotein beta-1,6-N-acetylglucosaminyltransferase 3	404167	Q7YQE1
LOC104969833	32.5069	17.3559	47.6578	2.74591	1.45729	0.00024058	0.00292953	NC_037350.1	45184486	45186205	+	1428	LOC104969833	-	-	-	-	-	uncharacterized protein LOC104969833	104969833	-
FOXO6	69.9544	43.0368	96.872	2.25091	1.17051	0.000303404	0.0035321	NC_037330.1	104815304	104837023	-	8698	FOXO6	-	K17847	-	-	-	forkhead box protein O6 isoform X1	112446032	-
IL6	28.5453	15.8977	41.1929	2.59113	1.37358	0.000313877	0.00363777	NC_037331.1	31454776	31459143	+	1100	IL6	GO:0001781;GO:0002384;GO:0002675;GO:0005125;GO:0005125;GO:0005125;GO:0005125;GO:0005138;GO:0005138;GO:0005138;GO:0005576;GO:0005576;GO:0005576;GO:0005615;GO:0005615;GO:0005615;GO:0005896;GO:0006953;GO:0006954;GO:0006955;GO:0006955;GO:0008083;GO:0008083;GO:0008284;GO:0010469;GO:0010574;GO:0010628;GO:0010718;GO:0019221;GO:0031175;GO:0032722;GO:0032755;GO:0032966;GO:0033138;GO:0042102;GO:0042531;GO:…	K05405	-	W	0IW11;0VD3S;1D2QU;0UP2D;13QWV;0DQZU;0A68U	interleukin-6 precursor	280826	P26892
CRMP1	21.2191	10.813	31.6252	2.92474	1.54831	0.000560278	0.00579684	NC_037333.1	103323035	103389335	+	3466	CRMP1	GO:0000226;GO:0000226;GO:0005737;GO:0005737;GO:0005813;GO:0005829;GO:0007399;GO:0007399;GO:0007411;GO:0007411;GO:0010977;GO:0016787;GO:0016787;GO:0016810;GO:0016810;GO:0030496;GO:0031005;GO:1904530;	-	-	F	12N8J;0DI51;1CVKN;0UU4F;0V4HE;09TIF;KOG2584	dihydropyrimidinase-related protein 1	504250	E1BER6
PIP5KL1	21.3996	11.1404	31.6589	2.84182	1.50681	0.00074456	0.00721156	NC_037338.1	98588917	98598087	-	1587	PIP5KL1	GO:0000166;GO:0001933;GO:0005524;GO:0005737;GO:0005829;GO:0010917;GO:0010917;GO:0016020;GO:0016301;GO:0016307;GO:0016307;GO:0016308;GO:0016308;GO:0016310;GO:0016740;GO:0030336;GO:0042995;GO:0043065;GO:0043065;GO:0046488;GO:0046488;GO:0046854;GO:0000166;GO:0005524;GO:0016301;GO:0016307;GO:0016307;GO:0016307;GO:0016310;GO:0016740;GO:0046488;GO:0046488;GO:0046488;GO:0046854;	K13712	[EC:2.7.1.68]	T	0V9S3;13HTN;KOG0229;0URRJ;1CZNF;09VN2;0DQJR	phosphatidylinositol 4-phosphate 5-kinase-like protein 1	523736	Q17QS4
LOC100298868	43.4035	28.2802	58.5267	2.06953	1.0493	0.000763384	0.00734834	NC_037331.1	99081502	99150463	-	4856	LOC100298868	GO:0016020;GO:0022857;GO:0055085;GO:0005215;GO:0005215;GO:0005215;GO:0016020;GO:0016020;GO:0016020;GO:0016021;GO:0022857;GO:0022857;GO:0055085;GO:0055085;	K14611	-	F;P	12TQ2;KOG1292;09XM3;0V6FG;0UPRX;1CVK2;0DJSS	solute carrier family 23 member 1 isoform X3	100298868	-
CCDC151	30.9863	18.4915	43.4811	2.35141	1.23352	0.000845934	0.0080158	NC_037334.1	15800813	15812563	-	2915	CCDC151	GO:0003341;GO:0003341;GO:0003341;GO:0003341;GO:0005737;GO:0005814;GO:0005856;GO:0005929;GO:0005929;GO:0005929;GO:0005930;GO:0005930;GO:0007368;GO:0030030;GO:0036064;GO:0036158;GO:0036158;GO:0042995;GO:0070286;GO:0070286;GO:1902017;	-	-	S	1CVA4;09XJU;0UKKE;0V9YD;12RK6;0DKG3;0IFZ0	coiled-coil domain-containing protein 151	517994	A7MBH5
LIPT2	28.4381	16.5833	40.293	2.42974	1.2808	0.000866098	0.00816257	NC_037342.1	53838026	53839967	-	1416	LIPT2	GO:0005739;GO:0005739;GO:0005739;GO:0006464;GO:0006464;GO:0009249;GO:0009249;GO:0009249;GO:0009249;GO:0016415;GO:0016740;GO:0016746;GO:0033819;GO:0033819;GO:0033819;GO:0033819;GO:0102555;GO:2000376;	K23735	[EC:2.3.1.181]	H	0V7HW;KOG0325;0UK4R;0DHUN;09WJB;13PU9;1CSJB	putative lipoyltransferase 2, mitochondrial	527628	E1BI46
ADM2	35.9946	18.514	53.4752	2.88837	1.53025	0.000972025	0.00897514	NC_037332.1	119781705	119793459	+	5520	ADM2	-	-	-	-	-	ADM2 precursor	618896	-
RFTN1	17.8115	8.79253	26.8306	3.05152	1.60953	0.00110714	0.00991792	NC_037328.1	153335381	153561367	-	3742	RFTN1	-	-	-	-	-	raftlin isoform X1	506782	-
MTUS2	6.3981	1.32917	11.467	8.62719	3.10889	0.00116394	0.0103144	NC_037339.1	30999852	31399535	-	7915	MTUS2	GO:0005634;GO:0005737;GO:0008017;GO:0015630;	-	-	Z	0A03J;13J4B;0VAZS;0IJWE;0DMP9;0USZ3;1CWIT	microtubule-associated tumor suppressor candidate 2 isoform X3	616677	Q2HJ29
SIM1	130.478	84.0493	176.907	2.1048	1.07369	0.00139817	0.0119625	NC_037336.1	49486349	49554234	+	2301	SIM1	GO:0000981;GO:0001657;GO:0003677;GO:0003677;GO:0003677;GO:0003700;GO:0003700;GO:0005515;GO:0005634;GO:0005634;GO:0005634;GO:0006355;GO:0006355;GO:0006355;GO:0006357;GO:0046982;GO:0046983;GO:0046983;	K09100	-	K	1CYZ9;0V94M;0UJRW;KOG3559;12RGR;0DJKK;09Y73	single-minded homolog 1	537223	F1N178
TRPC6	29.1971	17.9237	40.4705	2.25793	1.175	0.00181303	0.014768	NC_037342.1	7313064	7473504	+	4576	TRPC6	GO:0005216;GO:0005216;GO:0005216;GO:0005261;GO:0005261;GO:0005262;GO:0005262;GO:0005262;GO:0005515;GO:0005737;GO:0005886;GO:0005886;GO:0005886;GO:0005887;GO:0006811;GO:0006811;GO:0006811;GO:0006816;GO:0006828;GO:0007204;GO:0007338;GO:0015279;GO:0015279;GO:0016020;GO:0016020;GO:0016020;GO:0016020;GO:0016021;GO:0016021;GO:0016021;GO:0032414;GO:0034703;GO:0036057;GO:0042803;GO:0042803;GO:0051480;GO:…	K04969	-	P	0DHTD;130I9;1CSHT;KOG3609;09WI4;0V7GN;0UQV1	short transient receptor potential channel 6	407151	Q9MYW0
LOC617406	10.4863	4.04082	16.9318	4.1902	2.06702	0.0019353	0.0155451	NC_037350.1	50648755	50690505	-	2603	LOC617406	GO:0004867;GO:0005615;GO:0005737;GO:0010951	K13963	-	-	-	serpin B6 isoform X1	617406	F1N0T3
HEPACAM	12.8708	5.84889	19.8927	3.40111	1.766	0.00232525	0.0180106	NC_037356.1	28381633	28399064	-	3705	HEPACAM	GO:0005737;GO:0005911;GO:0007049;GO:0007050;GO:0007155;GO:0016020;GO:0016020;GO:0016021;GO:0030424;GO:0034613;GO:0040008;	K23116	-	T	09XI6;0IFBM;12QJN;0UK5W;1CSK5;0DHVJ;0V8GA	hepatocyte cell adhesion molecule precursor	521015	A4FUY1
FAM222A	14.6118	6.42514	22.7984	3.54832	1.82714	0.00235631	0.0181881	NC_037344.1	63458109	63518440	-	3951	FAM222A		-	-	-	-	protein FAM222A	617781	A0A3Q1MTD2
EMILIN1	3.7667	0.347017	7.18638	20.709	4.37218	0.00309519	0.0225647	NC_037338.1	72550809	72558788	-	3940	EMILIN1	GO:0003180;GO:0005515;GO:0005576;GO:0005581;GO:0005615;GO:0007160;GO:0010628;GO:0010629;GO:0010811;GO:0010811;GO:0016477;GO:0016525;GO:0030023;GO:0030023;GO:0030198;GO:0030512;GO:0030948;GO:0031012;GO:0031012;GO:0032966;GO:0034668;GO:0042802;GO:0042802;GO:0048251;GO:0050866;GO:0060394;GO:0062023;GO:0070207;GO:0070373;GO:0098640;GO:1901203;GO:1904027;GO:1905522;GO:1990971;	-	-	W	0V4G9;0DEU2;09TH9;12QJG;0IKJ2;1CPHU;0UFVH	EMILIN-1 precursor	540451	E1BLS8
SUSD5	23.6092	13.8211	33.3972	2.41639	1.27285	0.00361911	0.0254806	NC_037349.1	7498257	7541952	-	3528	SUSD5	-	-	-	-	-	sushi domain-containing protein 5	524663	-
NAT14	4.38089	0.694035	8.06774	11.6244	3.53908	0.00364092	0.0255535	NC_037345.1	62021726	62024800	-	2105	NAT14	GO:0003677;GO:0016020;GO:0016021;GO:0016740;GO:0016746;	-	-	S	0DRY4;0JB7C;0VEVY;1413F;1D16X;0URDX;0A4ES	N-acetyltransferase 14	532809	Q3MHZ1
BCL6B	32.1771	21.0357	43.3185	2.05928	1.04214	0.00369235	0.0258216	NC_037346.1	26813286	26819327	+	3539	BCL6B	GO:0000122;GO:0000977;GO:0000977;GO:0001227;GO:0001227;GO:0003676;GO:0003676;GO:0003677;GO:0003677;GO:0005515;GO:0005634;GO:0005634;	K22648	-	K	13N4K;0UMCH;0VDGI;1CW7H;09XWA;0DR8Z;KOG1721	B-cell CLL/lymphoma 6 member B protein	100138731	-
NFIX	15.3607	7.09394	23.6275	3.33066	1.73581	0.00401362	0.0274419	NC_037334.1	12479744	12575894	-	4944	NFIX	GO:0003700;GO:0005622;GO:0005634;GO:0006355;GO:0003700;GO:0005622;GO:0005634;GO:0006355;GO:0000122;GO:0000122;GO:0000981;GO:0003677;GO:0003700;GO:0003700;GO:0005622;GO:0005634;GO:0005634;GO:0005634;GO:0005634;GO:0006260;GO:0006355;GO:0006355;GO:0045944;GO:0045944;GO:0003677;GO:0003700;GO:0003700;GO:0005622;GO:0005634;GO:0005634;GO:0005634;GO:0006260;GO:0006355;GO:0006355;GO:0003700;GO:0005622;GO:…	K09171	-	K	12PJY;KOG3663;0V4SM;1CPTF;0UG8W;0DF3M;09TTA	nuclear factor 1 X-type isoform X4	536348	-
DBIL5	21.0791	12.5817	29.5764	2.35075	1.23312	0.00503181	0.0324173	NC_037346.1	22088603	22090101	-	924	DBIL5	GO:0000062;GO:0000062;GO:0005737;GO:0008289;	K08762	-	I	0A9GG;13UYN;0VKDC;KOG0817;0UWBE;1D4Y0;0DVMR	diazepam-binding inhibitor-like 5	353112	Q9MZG3
COL12A1	10.2332	4.40187	16.0645	3.64947	1.86769	0.00522077	0.0332507	NC_037336.1	14661264	14779844	-	11878	COL12A1	GO:0003429;GO:0005515;GO:0005595;GO:0005595;GO:0005615;GO:0030199;GO:0030199;GO:0031012;GO:0035987;GO:0035987;GO:0062023;GO:0062023;GO:0062023;	K08132	-	W	0E5VX;14TN1;1DCVE;0WCYH;0KDFK;0B0FC;0V1A0	collagen alpha-1(XII) chain precursor	359712	Q7YQK2
IQCA1	24.4183	15.2345	33.602	2.20565	1.1412	0.00545583	0.0342866	NC_037330.1	115779091	115967819	-	3448	IQCA1	GO:0005524;GO:0005524;	-	-	O	09XQ0;KOG0740;0DN30;0V8MP;12QNZ;0URBR;1CWZH	IQ and AAA domain-containing protein 1	618101	-
DYSF	21.3638	12.8278	29.8998	2.33086	1.22086	0.00550306	0.0344863	NC_037338.1	12899568	13123869	-	7010	DYSF	GO:0001525;GO:0001778;GO:0001938;GO:0002280;GO:0002280;GO:0002281;GO:0002281;GO:0005509;GO:0005543;GO:0005544;GO:0005634;GO:0005768;GO:0005769;GO:0005770;GO:0005794;GO:0005815;GO:0005874;GO:0005886;GO:0005886;GO:0006071;GO:0006906;GO:0008017;GO:0010629;GO:0016020;GO:0016021;GO:0016021;GO:0016021;GO:0019915;GO:0030027;GO:0030139;GO:0030315;GO:0030315;GO:0031410;GO:0033292;GO:0042177;GO:0042383;GO:…	K18261	-	M	09TCK;0DEPV;12QQ5;KOG1326;1CPDJ;0V4BR;0UGS5	dysferlin	508157	A6QQP7
CCDC83	11.5776	5.48218	17.673	3.22371	1.68872	0.00595067	0.0366879	NC_037356.1	9645533	9697719	-	1741	CCDC83	-	-	-	S	1CVAM;13TFH;0UGCS;09Z17;0V9YT;0DKGP;0IE32	coiled-coil domain-containing protein 83	617342	Q2TA00
CRYBB2	10.5002	4.80784	16.1925	3.36793	1.75186	0.00649295	0.0392567	NC_037344.1	65304388	65318606	+	1806	CRYBB2	GO:0005212;GO:0005212;GO:0007601;GO:0007601;GO:0042803;GO:0043010;GO:0005212;GO:0005212;GO:0005212;GO:0007601;GO:0007601;	K23482	-	O	0IJYD;13IA1;0V9V2;1CV6D;09YKK;0DKCF;0US4Z	beta-crystallin B2	287011	P02522
NYX	11.8357	5.76753	17.9038	3.10425	1.63424	0.00703625	0.0418452	NC_037357.1	102107793	102138113	-	4370	NYX	-	K08129	-	-	-	nyctalopin	101904567	-
GABRB2	15.4314	8.40348	22.4592	2.67261	1.41825	0.0070759	0.042001	NC_037334.1	72979171	73272335	-	7491	GABRB2	GO:0004888;GO:0004888;GO:0004890;GO:0004890;GO:0004890;GO:0005216;GO:0005216;GO:0005230;GO:0005230;GO:0005230;GO:0005886;GO:0005886;GO:0005886;GO:0005887;GO:0006811;GO:0006811;GO:0006811;GO:0007165;GO:0007214;GO:0007268;GO:0007605;GO:0016020;GO:0016020;GO:0016020;GO:0016021;GO:0016021;GO:0016021;GO:0016917;GO:0022851;GO:0022851;GO:0034220;GO:0034220;GO:0034220;GO:0042391;GO:0043005;GO:0043523;GO:…	K05181	-	T	12PJU;1CS2U;0V71Z;0UH5I;0DHCM;KOG3643;09W3H	gamma-aminobutyric acid receptor subunit beta-2 precursor	540657	E1BFC0
CYP46A1	44.9933	26.9015	63.0852	2.34504	1.22961	0.00886852	0.0502278	NC_037348.1	64668944	64697477	+	2190	CYP46A1	GO:0005506;GO:0005789;GO:0006707;GO:0006805;GO:0008395;GO:0020037;GO:0030425;GO:0033781;GO:0042448;GO:0098793;GO:0098794;GO:1900271	K07440	[EC:1.14.14.25]	-	-	cholesterol 24-hydroxylase	506438	Q08DD0
LOC505972	7.25429	2.67798	11.8306	4.41774	2.14331	0.00945431	0.0526821	NC_037352.1	2403872	2416814	+	2435	LOC505972	-	-	-	-	-	fibroin heavy chain isoform X1	505972	-
SERPINA14	5.58417	1.72949	9.43885	5.4576	2.44827	0.0103706	0.0565912	NC_037348.1	59164221	59172290	-	1422	SERPINA14	GO:0004867;GO:0005615;GO:0005615;GO:0005615;GO:0010951;	K04525	-	V	0VRQR;0DYC1;0UXQ4;14W64;KOG2392;1D6MH;0ADW6	uterine milk protein precursor	286871	P46201
C15H11orf91	2.28379	0	4.56758	Inf	Inf	0.0112898	0.0604872	NC_037342.1	64332506	64334453	-	757	C15H11orf91	-	-	-	S	0J2R7;13WD1;0UV1D;1D311;0DTPC;0VHHN;0A6PS	uncharacterized protein C11orf91 homolog	781657	A8WFF7
GATA2	17.7876	10.827	24.7481	2.28578	1.19269	0.0134535	0.0692989	NC_037349.1	59347411	59355012	+	3021	GATA2	GO:0003700;GO:0005634;GO:0006355;GO:0008270;GO:0030097;GO:0043565;GO:0000978;GO:0000981;GO:0003700;GO:0003700;GO:0005634;GO:0005634;GO:0005634;GO:0006355;GO:0006355;GO:0006357;GO:0008270;GO:0008270;GO:0030097;GO:0030097;GO:0043565;GO:0043565;GO:0045766;GO:0046872;GO:0003700;GO:0005634;GO:0006355;GO:0008270;GO:0030097;GO:0043565;	K17894	-	K	KOG1601;0DKQ2;12SEE;09UPP;1CVIK;0UPQK;0VA58	endothelial transcription factor GATA-2	506809	E1BAM5
ROR2	4.2399	1.02142	7.45837	7.30196	2.86828	0.0138625	0.0709611	NC_037335.1	85905274	86141520	+	4258	ROR2	GO:0000166;GO:0001501;GO:0001502;GO:0001756;GO:0004672;GO:0004672;GO:0004713;GO:0004714;GO:0005109;GO:0005515;GO:0005524;GO:0005524;GO:0005524;GO:0005887;GO:0006468;GO:0006468;GO:0007169;GO:0007169;GO:0007169;GO:0007223;GO:0007224;GO:0007254;GO:0008285;GO:0016020;GO:0016021;GO:0016301;GO:0016310;GO:0016740;GO:0017147;GO:0017147;GO:0017147;GO:0018108;GO:0030154;GO:0030335;GO:0030424;GO:0030509;GO:…	K05123	[EC:2.7.10.1]	T	0DPDX;0V73Y;0UTFD;12PQA;09W5N;KOG1026;1CYBR	tyrosine-protein kinase transmembrane receptor ROR2 precursor	785924	E1BC57
IL17B	6.73869	2.33096	11.1464	4.7819	2.25758	0.0147654	0.0739753	NC_037334.1	60772776	60805359	-	4835	IL17B	GO:0005125;GO:0005125;GO:0005576;GO:0005576;GO:0006954;GO:0006954;GO:0010469;GO:0005125;GO:0005125;GO:0005576;GO:0006954;GO:1900017;	K05490	-	S	0DR5K;0VEDX;1D0AU;0IXUM;0A3IX;13S7T;0UQGY	interleukin-17B precursor	504992	A0A3Q1MCU5
INCA1	19.2704	9.76909	28.7717	2.94518	1.55836	0.015534	0.0767268	NC_037346.1	26412318	26418319	+	2633	INCA1	GO:0004861;GO:0004861;GO:0005634;GO:0005654;GO:0005737;GO:0005737;GO:0008285;GO:0008285;GO:0016604;GO:0030332;GO:0030332;GO:0030332;GO:0044877;GO:0045736;GO:0045736;GO:0045736;GO:2001235;	-	-	T	0A3S4;0UTBG;0VEKK;13JJJ;0DRCF;1D0HX;0IVSD	protein INCA1 isoform X2	618287	-
SCX	20.1297	12.9372	27.3221	2.11191	1.07855	0.0158739	0.077962	NC_037341.1	646313	649646	-	3228	SCX	GO:0000977;GO:0000981;GO:0001228;GO:0001707;GO:0001894;GO:0001958;GO:0002062;GO:0003179;GO:0003188;GO:0003677;GO:0005634;GO:0005667;GO:0006351;GO:0006357;GO:0008284;GO:0010628;GO:0030154;GO:0030199;GO:0030509;GO:0032967;GO:0035914;GO:0035989;GO:0035990;GO:0035992;GO:0035993;GO:0043066;GO:0043425;GO:0043565;GO:0045892;GO:0045893;GO:0045944;GO:0046983;GO:0048706;GO:0060008;GO:0060325;GO:0061035;GO:…	-	-	-	-	basic helix-loop-helix transcription factor scleraxis	615157	E1B9U0
WNT4	11.5349	6.04162	17.0281	2.81847	1.49491	0.0159125	0.0781274	NC_037329.1	130683545	130711677	+	3609	WNT4	-	K00408	-	-	-	protein Wnt-4 isoform X1	789600	-
HAMP	2.1263	0	4.25261	Inf	Inf	0.01595	0.0782624	NC_037345.1	45994911	45996358	+	416	HAMP	GO:0005576;GO:0005576;GO:0005615;GO:0005623;GO:0006879;GO:0006879;GO:0006879;GO:0006879;GO:0010039;GO:0034760;GO:0042742;GO:0060586;GO:1904479;	K23106	-	O	0UWUN;0J3JD;0AB7X;1D5U1;13YBT;0VN8G;0DWJ1	hepcidin precursor	512301	Q2NKT0
EGF	14.1737	8.05646	20.2909	2.51858	1.33261	0.0159861	0.0783654	NC_037333.1	15415036	15518720	-	4410	EGF	-	K04357	-	-	-	LOW QUALITY PROTEIN: pro-epidermal growth factor	530315	-
TEKT1	2.10947	0	4.21894	Inf	Inf	0.0161849	0.0791385	NC_037346.1	25055639	25071385	-	1395	TEKT1	GO:0005737;GO:0005856;GO:0005874;GO:0005929;GO:0015630;GO:0030317;GO:0031514;GO:0036126;GO:0042995;GO:0060271;GO:0060294;	K18628	-	Z	09XZ0;0V8EF;0UFF1;12RGE;1CU48;0DJC1;KOG2685	tektin-1	519068	Q32KZ9
LOC112444345	8.23653	3.69663	12.7764	3.45624	1.7892	0.0173204	0.0835398	NC_037352.1	3869017	3876786	+	2918	LOC112444345	-	-	-	-	-	uncharacterized protein LOC112444345	112444345	-
NRSN1	8.20335	3.72186	12.6848	3.4082	1.76901	0.0174636	0.0839748	NC_037350.1	33501362	33521675	-	2031	NRSN1	GO:0007399;GO:0007399;GO:0007399;GO:0007399;GO:0016020;GO:0016021;GO:0030133;GO:0030133;GO:0030133;GO:0030426;GO:0031410;GO:0031410;GO:0043005;GO:0043005;GO:0043025;GO:0043025;	-	-	U	09Z6J;0UPJF;0IJHW;0VA3W;1CVH0;12NV2;0DKNH	neurensin-1	510831	Q0VD08
ADAMTSL2	9.79839	4.06045	15.5363	3.82626	1.93593	0.017914	0.0855087	NC_037338.1	104416171	104449657	+	3717	ADAMTSL2	GO:0006508;GO:0008233;GO:0008233;GO:0005576;GO:0008233;GO:0030198;GO:0030512;GO:0030512;GO:0031012;GO:0050436;GO:0060481;	-	-	O	14SZ7;0E5CF;0V0VD;1DCCG;0KCTI;0WCAZ;0AZUJ	ADAMTS-like protein 2 precursor	526780	-
RPL3L	3.60066	0	7.20131	Inf	Inf	0.0180282	0.0859272	NC_037352.1	1507603	1514414	-	1325	RPL3L	GO:0000027;GO:0003735;GO:0003735;GO:0003735;GO:0005622;GO:0005840;GO:0005840;GO:0005840;GO:0006412;GO:0006412;GO:0022625;GO:0003735;GO:0005622;GO:0005840;GO:0006412;GO:0003735;GO:0005622;GO:0005840;GO:0006412;	K02925	-	J	0A03M;KOG0746;0VAZV;0UFMB;12P3I;0DMPB;1CWIW	60S ribosomal protein L3-like	618440	M5FKG6
NPBWR1	11.4759	5.82643	17.1253	2.93925	1.55545	0.0187194	0.0885415	NC_037341.1	21608255	21609250	+	996	NPBWR1	GO:0004930;GO:0004930;GO:0004930;GO:0004930;GO:0005887;GO:0007165;GO:0007186;GO:0007186;GO:0007186;GO:0007186;GO:0007218;GO:0008188;GO:0008188;GO:0016020;GO:0016021;GO:0016021;GO:0016021;GO:0019222;GO:0042277;GO:0042923;	K05268	-	T	KOG3656;13GMY;09TWX;0UIF0;1CPWX;0DF7B;0V4W0	neuropeptides B/W receptor type 1	281207	G5E5J0
CFI	12.7101	7.12754	18.2927	2.56648	1.35979	0.0215625	0.0983565	NC_037333.1	15614033	15664738	+	2151	CFI	GO:0004252;GO:0005044;GO:0005515;GO:0006508;GO:0016020;GO:0004252;GO:0005044;GO:0005515;GO:0006508;GO:0016020;GO:0004252;GO:0004252;GO:0005044;GO:0005044;GO:0005515;GO:0006508;GO:0006508;GO:0006508;GO:0006898;GO:0008233;GO:0008236;GO:0016020;GO:0016020;GO:0016787;GO:0004252;GO:0005044;GO:0005515;GO:0006508;GO:0016020;GO:0004252;GO:0005044;GO:0005515;GO:0006508;GO:0016020;GO:0004252;GO:0005044;GO:…	K01333	[EC:3.4.21.45]	O;E	KOG3627;09Y2D;1CU7U;0DJFA;0V8ZV;0UMR8;12QW6	complement factor I precursor	513197	Q32PI4
RARB	9.87923	5.10716	14.6513	2.86878	1.52043	0.0216768	0.0987625	NC_037354.1	40196705	40382263	-	3425	RARB	-	K08528	-	-	-	retinoic acid receptor beta isoform X1	616895	-
ALKAL2	13.2917	7.79634	18.787	2.40972	1.26887	0.0230752	0.103355	NC_037335.1	112739451	112748417	+	1700	ALKAL2	-	-	-	-	-	ALK and LTK ligand 2	616690	-
C3H2orf54	11.5112	6.41954	16.6028	2.5863	1.37089	0.0247333	0.108902	NC_037330.1	120166723	120174882	-	2770	C3H2orf54	-	-	-	S	0IEX3;1CTVY;0V8PK;0UK0F;12QQ0;09XRV;0DJ42	uncharacterized protein C2orf54 homolog	789553	F1MZV6
FZD9	14.5441	8.89635	20.1918	2.26967	1.18249	0.0254428	0.111124	NC_037352.1	33732299	33735393	-	3094	FZD9	-	K02842	-	-	-	LOW QUALITY PROTEIN: frizzled-9	521364	-
XIRP1	3.28972	0.688435	5.891	8.55709	3.09712	0.0258367	0.112395	NC_037349.1	12509227	12518465	-	6291	XIRP1	GO:0001725;GO:0003779;GO:0003779;GO:0003779;GO:0005925;GO:0007015;GO:0007507;GO:0007507;GO:0030036;GO:0030036;GO:0030054;GO:0030054;GO:0032091;GO:0051015;	-	-	S	0UFU2;0IF8Z;13JMJ;09VV1;1CRTI;0V6TQ;0DH39	xin actin-binding repeat-containing protein 1	509670	E1AXU0
GRAP	19.4927	12.7913	26.1941	2.0478	1.03408	0.0262611	0.113871	NC_037346.1	34193708	34214701	+	1672	GRAP	GO:0005515;GO:0005515;	-	-	T	0VBMQ;0A0RA;0DJJF;1CUC6;KOG3601;12SN7;0UNAY	GRB2-related adapter protein	534491	A6QLK6
GSTA2	14.8867	9.11432	20.6592	2.26667	1.18058	0.0274901	0.118086	NC_037350.1	25074829	25088554	-	953	GSTA2	GO:0004364;GO:0004364;GO:0004364;GO:0005515;GO:0005737;GO:0006749;GO:0016740;	K00799	[EC:2.5.1.18]	O	0UFYS;1310J;0DEYG;KOG1695;0A2JA;1CPN6;0VD1Q	glutathione S-transferase A2	281805	O18879
C16H1orf167	14.7708	9.06385	20.4778	2.25929	1.17587	0.027888	0.118989	NC_037343.1	41888312	41909937	-	4449	C16H1orf167	-	-	-	-	-	uncharacterized protein C1orf167 homolog	100848408	-
HRH3	8.21704	4.07731	12.3568	3.03062	1.59961	0.029509	0.123797	NC_037340.1	55005371	55010143	+	2781	HRH3	-	K04151	-	-	-	histamine H3 receptor isoform X1	789851	-
UPK3BL1	8.27783	4.04925	12.5064	3.08857	1.62694	0.0310493	0.128397	NC_037352.1	34519527	34524688	+	1032	UPK3BL1	GO:0016020;GO:0016021;	-	-	U	0DQ82;0IW5D;0A2KH;0UTHZ;0VAH7;1CZ9M;13PQN	uroplakin-3b-like protein precursor	617471	-
LOC100847190	11.7277	6.81702	16.6383	2.44071	1.2873	0.0316526	0.130203	NC_037352.1	26716675	26722349	-	4759	LOC100847190	-	K09228	-	-	-	zinc finger protein 764 isoform X3	100847190	-
ARL11	15.473	9.74945	21.1966	2.17413	1.12044	0.032114	0.131512	NC_037339.1	19179628	19203345	+	8358	ARL11	GO:0000166;GO:0002244;GO:0005525;GO:0005525;GO:0005525;GO:0005525;GO:0005737;GO:0005886;GO:0006886;GO:0016192;	K07959	-	U	0UPWF;1CW3V;0DM8P;KOG0070;0VAM9;09XKW;13QQ3	ADP-ribosylation factor-like protein 11	513113	F1N3N7
COL16A1	44.5896	27.4496	61.7296	2.24883	1.16918	0.0321716	0.131713	NC_037329.1	122012298	122068567	+	5503	COL16A1	GO:0005178;GO:0007155;GO:0033622;GO:0033627;GO:0051894;GO:0071230;	K24339	-	-	-	collagen alpha-1(XVI) chain isoform X1	507010	-
FSCN2	6.23461	2.72851	9.74072	3.56998	1.83592	0.033529	0.135727	NC_037346.1	51235022	51246324	-	7154	FSCN2	GO:0003779;GO:0005737;GO:0005737;GO:0005856;GO:0007015;GO:0007015;GO:0007163;GO:0015629;GO:0015629;GO:0016477;GO:0030036;GO:0030036;GO:0030036;GO:0030674;GO:0030674;GO:0032420;GO:0032420;GO:0042462;GO:0042995;GO:0051015;GO:0051015;GO:0051015;GO:0051015;GO:0051017;	K17455	-	Z	0DJYN;09YI8;0IF4E;1CUS9;0V9FZ;12SR3;0USQD	fascin-2	337926	O18728
MYO1H	3.07053	0.668803	5.47226	8.18217	3.03248	0.0350274	0.139988	NC_037344.1	63725980	63768131	-	4238	MYO1H	GO:0000166;GO:0003774;GO:0003774;GO:0003774;GO:0003779;GO:0005524;GO:0005524;GO:0016459;GO:0016459;GO:0016459;	K10356	-	Z	0V5VQ;1CW7X;09U49;0UG4A;0DMCN;KOG0164;12N1J	unconventional myosin-Ih	525975	-
IL3RA	13.7364	8.57457	18.8983	2.20399	1.14012	0.0358809	0.142384	NC_037330.1	119479860	119499455	+	2001	IL3RA	-	K04737	-	-	-	interleukin-3 receptor subunit alpha isoform X1	100299249	-
CYP2S1	28.1787	17.5375	38.8199	2.21354	1.14636	0.0382554	0.14923	NC_037345.1	50379592	50393568	+	2957	CYP2S1	GO:0004497;GO:0005506;GO:0005506;GO:0005737;GO:0005783;GO:0006082;GO:0006805;GO:0008392;GO:0008395;GO:0016491;GO:0016705;GO:0016705;GO:0016712;GO:0016712;GO:0016712;GO:0019373;GO:0020037;GO:0020037;GO:0020037;GO:0042738;GO:0043231;GO:0046872;GO:0055114;GO:0055114;GO:0055114;GO:0055114;	K07420	[EC:1.14.14.1]	Q	0UTJP;1CZPG;KOG0156;0A2YY;0DQKQ;0VDU6;142NY	cytochrome P450 2S1 precursor	514971	A6QLC0
LOC112449110	3.61417	1.01582	6.21252	6.11577	2.61253	0.0384519	0.149607	NC_037339.1	86635900	86643899	-	4437	LOC112449110	-	-	-	-	-	collagen alpha-1(I) chain	112449110	-
CCDC163	2.62554	0.327385	4.92369	15.0394	3.91068	0.0441389	0.165407	NC_037330.1	100571306	100574745	+	1518	CCDC163	-	-	-	-	-	uncharacterized protein CCDC163	112446020	-

## Sheet: down-regulation genes
id	baseMean	baseMean_A72	baseMean_C72	foldChange(C72/A72)(C72/A72)	log2FoldChange	pval	padj	Chromosome	Start Site	End Site	Direction	Length	Name	GO	KEGG	EC	eggNOG Class	eggNOG	Description	Entrez_geneID	UniProtAC
ACHE	118.159	200.324	35.9927	0.179672	-2.47656	2.34287e-18	6.42152e-16	NC_037352.1	35763106	35768960	+	4224	ACHE	GO:0004104;GO:0004104;GO:0004104;GO:0016787;GO:0004104;GO:0001919;GO:0002076;GO:0003990;GO:0003990;GO:0004104;GO:0004104;GO:0004104;GO:0005518;GO:0005576;GO:0005604;GO:0005615;GO:0005794;GO:0005886;GO:0006581;GO:0006581;GO:0007155;GO:0009986;GO:0016020;GO:0016787;GO:0016787;GO:0017171;GO:0031594;GO:0031623;GO:0042166;GO:0042803;GO:0043236;GO:0043236;GO:0043621;GO:0045202;GO:0045202;GO:0045212;GO:…	K01049	[EC:3.1.1.7]	T	0V55F;12TED;1CQ5T;0UHSZ;KOG4389;09U6E;0DFG2	acetylcholinesterase precursor	540446	P23795
ACKR2	10.7582	15.531	5.98547	0.385388	-1.37562	0.0263352	0.114097	NC_037349.1	14845624	14933274	+	9839	ACKR2	GO:0005044;GO:0005654;GO:0005829;GO:0005884;GO:0005887;GO:0006935;GO:0006954;GO:0016493;GO:0019957;GO:0031965	K04187	-	-	-	atypical chemokine receptor 2	512583	A0A3Q1LTZ4
ACP4	23.377	33.9112	12.8429	0.378721	-1.40079	0.000866111	0.00816257	NC_037345.1	56852919	56858029	+	1362	ACP4	-	K19284	[EC:3.1.3.2]	-	-	testicular acid phosphatase precursor	788015	-
AKAP6	63.3851	85.6471	41.1231	0.480146	-1.05845	0.00173757	0.0142649	NC_037348.1	42714636	43215346	+	11488	AKAP6	GO:0005635;GO:0016529;GO:0016529;GO:0031965;GO:0034704;GO:0044325;GO:0044325;GO:0048471;GO:0048471;GO:0048471;GO:0051018;GO:0060306;GO:0071320;GO:1901381;GO:1902261;	K16523	-	T	0A1NE;0UFPU;0IJDE;13IG2;0VCI4;1CY5V;0DP7Z	A-kinase anchor protein 6	537810	F1N0Q2
ALDOC	69.0605	102.042	36.0786	0.353565	-1.49995	5.85084e-06	0.000129453	NC_037346.1	20030295	20034188	-	2024	ALDOC	GO:0003824;GO:0003824;GO:0004332;GO:0004332;GO:0004332;GO:0004332;GO:0006096;GO:0006096;GO:0006096;GO:0008092;GO:0016829;GO:0030388;GO:0030855;	K01623	[EC:4.1.2.13]	G	12R22;0DJQP;0UFH4;1CUHN;09WXF;KOG1557;0V6DH	fructose-bisphosphate aldolase C	504584	Q3ZBY4
AMY2B	95.0209	126.788	63.2542	0.498899	-1.00318	3.14558e-06	7.59558e-05	NC_037330.1	39783819	39855983	-	2226	AMY2B	GO:0003824;GO:0005975;GO:0043169;GO:0003824;GO:0003824;GO:0004556;GO:0005975;GO:0005975;GO:0005975;GO:0008152;GO:0016787;GO:0016798;GO:0043169;GO:0043169;GO:0103025;	K01176	[EC:3.2.1.1]	G	KOG2212;12SA5;0VBFA;09W3Y	alpha-amylase 2B precursor	505049	Q3MHH8
ANGPTL6	64.2582	86.2578	42.2585	0.48991	-1.02941	6.21659e-05	0.000953109	NC_037334.1	14654381	14663188	-	2930	ANGPTL6	GO:0030141;	-	-	S;E	1D12B;0A49X;0VF4I;13QW8;0UUIT;KOG2579;0DRU0	angiopoietin-related protein 6 precursor	521472	B2Z4B4
ANGPTL8	314.795	450.083	179.507	0.398832	-1.32615	4.42386e-10	3.05814e-08	NC_037334.1	15654993	15658097	+	2086	ANGPTL8	GO:0005576;GO:0005576;GO:0010954;GO:0019216;GO:0019216;GO:0019216;GO:0019216;GO:0019216;GO:0044255;GO:0045444;GO:0048469;GO:0050746;GO:0050746;GO:0070328;GO:0070328;GO:0070328;GO:0070328;GO:0070328;	K22289	-	S	0VHMT;13VRG;0UPEU;0J1RV;09Z1B;0DU6G;1D08X	angiopoietin-like protein 8	101902412	E1BKI5
ANKRD22	107.595	143.734	71.4557	0.497139	-1.00828	5.8321e-07	1.79008e-05	NC_037353.1	10503217	10541131	-	5467	ANKRD22	GO:0005515;GO:0005515;GO:0016020;GO:0016021;	-	-	S;E	1CRR3;09VS8;KOG0504;0V6R7;0UJ0X;0DH0S;12UCY	ankyrin repeat domain-containing protein 22	504991	A2VDV1
APH1B	96.9062	130.64	63.1728	0.483566	-1.04822	8.27774e-07	2.39045e-05	NC_037337.1	46655159	46772256	-	5187	APH1B	GO:0008233;GO:0016021;GO:0016021;GO:0016485;GO:0016485;GO:0030133;GO:0043085;GO:0004175;GO:0005783;GO:0005887;GO:0007219;GO:0007220;GO:0016020;GO:0016021;GO:0016021;GO:0016021;GO:0016485;GO:0016485;GO:0016485;GO:0043085;GO:0043085;GO:0070765;	K06172	-	U	13JA8;0V73S;09WGS;0UR9P;KOG3972;1CSGH;0DHS8	gamma-secretase subunit APH-1B	530913	A0A3Q1LNM1
APOBEC3H	22.6664	34.5799	10.753	0.31096	-1.6852	0.000114822	0.00159739	NC_037332.1	110568935	110574346	+	945	APOBEC3H	GO:0008270;GO:0016787	K18750	[EC:3.5.4.-]	-	-	apolipoprotein B mRNA editing enzyme, catalytic polypeptide-like 3F	108771180	B7T155
APOL3	4.82551	9.31548	0.33554	0.0360196	-4.79507	0.01971	0.0920292	NC_037332.1	74600453	74612472	+	5803	APOL3	GO:0005576;GO:0005576;GO:0006869;GO:0006869;GO:0008289;GO:0008289;GO:0008289;GO:0042157;GO:0042157;	K14480	-	S	0VAS1;0IWES;1CSM0;13Q1H;0DMDZ;09ZVH	apolipoprotein L3	505078	A6QQR3
APOLD1	43.1944	58.4723	27.9166	0.477432	-1.06663	0.000590677	0.00604332	NC_037332.1	97047941	97053886	-	4290	APOLD1	GO:0001525;GO:0005576;GO:0005576;GO:0005654;GO:0005829;GO:0006869;GO:0006869;GO:0008289;GO:0008289;GO:0008289;GO:0016020;GO:0016021;GO:0042157;GO:0042157;GO:0045601;	-	-	U	0UQ5F;0DM2F;0IWGQ;13QAQ;0VAG4;09ZJ5;1CVXG	apolipoprotein L domain-containing protein 1	538827	A6QNW9
ARC	25.3225	39.8911	10.7539	0.269581	-1.89121	5.86909e-06	0.000129453	NC_037341.1	1741147	1744556	+	2942	ARC	GO:0005737;GO:0005737;GO:0005886;GO:0005886;GO:0007010;GO:0007010;GO:0007492;GO:0009952;GO:0015629;GO:0016477;GO:0022604;GO:0045121;GO:0048168;GO:0098978;GO:0099149;GO:1900271;GO:1900452;GO:2000969;	K15867	-	Z	13MVY;0UPC0;0DP49;0IIAZ;0VCC3;0A1GI;1CY28	activity-regulated cytoskeleton-associated protein	519403	G5E5R8
AREG	31.1398	44.8748	17.4048	0.387852	-1.36642	0.000166605	0.00215114	NC_037333.1	89379645	89391802	+	1391	AREG	GO:0005154;GO:0005615;GO:0005615;GO:0005634;GO:0005737;GO:0007173;GO:0007173;GO:0007186;GO:0008083;GO:0008284;GO:0008284;GO:0008284;GO:0009986;GO:0010469;GO:0016020;GO:0016021;GO:0032355;GO:0050731;GO:0060598;GO:0060744;GO:0060749;GO:0060750;	K09782	-	T	0UGKR;1CQ1K;0IXZG;0VAUT;0DFBT;13RNF;09ZY5	amphiregulin precursor	538751	A5PJE7
ARHGAP11A	91.2722	132.8	49.744	0.374578	-1.41666	1.44773e-10	1.13089e-08	NC_037337.1	30064010	30087255	-	5468	ARHGAP11A	GO:0007165;GO:0007165;GO:0007165;	K20635	-	T	KOG2710;13MJP;0DNUH;1CXRT;0V931;09URN;0UK6T	rho GTPase-activating protein 11A isoform X3	617811	E1BIM3
ARID3C	4.24434	7.50262	0.986048	0.131427	-2.92767	0.0126194	0.0658273	NC_037335.1	75991664	75998831	-	1760	ARID3C	GO:0000977;GO:0001228;GO:0003677;GO:0003677;GO:0003682;GO:0005634;GO:0005634;GO:0005634;GO:0005737;GO:0045121;GO:0045944;GO:0003677;GO:0003677;GO:0005634;	-	-	K	0DMMA;0V60I;09V0W;13MQK;1CWGW;0UQUP;KOG2744	AT-rich interactive domain-containing protein 3C	522142	F1MGP2
ARMC4	8.01695	12.1365	3.89741	0.321132	-1.63876	0.0433083	0.163077	NC_037340.1	36589170	36755237	+	4156	ARMC4	GO:0003341;GO:0003356;GO:0005515;GO:0005930;GO:0007368;GO:0036158;GO:0097546;	K24125	-	Z;U	09YQ7;0UMSJ;0DP19;12QNX;1CXZ3;0V9MZ;KOG0167	armadillo repeat-containing protein 4	526515	E1B8W3
ARMCX2	9.50113	15.489	3.51327	0.226823	-2.14036	0.00248986	0.0189566	NC_037357.1	50590111	50594603	+	2799	ARMCX2	-	-	-	S	0DJTS;13IW4;0IJ18;0VG5I;0UPE2;09TA3;1D1ZG	armadillo repeat-containing X-linked protein 2	767841	Q1RMT5
ASF1B	15.507	23.5397	7.47423	0.317515	-1.6551	0.00476568	0.0310744	NC_037334.1	11577424	11589851	+	1736	ASF1B	GO:0000785;GO:0000790;GO:0001835;GO:0005634;GO:0005634;GO:0005634;GO:0005654;GO:0006325;GO:0006333;GO:0006333;GO:0006334;GO:0006335;GO:0006336;GO:0032991;GO:0042393;	K10753	-	B	0UR37;12SNG;09XP8;1CRW1;KOG3265;0V8KU;0DJ0Y	histone chaperone ASF1B	510538	Q17QJ0
ASTN2	11.5256	16.9079	6.14334	0.363341	-1.4606	0.0175856	0.0844316	NC_037335.1	105642663	106690509	-	4752	ASTN2	-	-	-	-	-	astrotactin-2 isoform X1	781555	-
ATF6	11.7838	16.312	7.25556	0.444798	-1.16878	0.0495249	0.179728	NC_037330.1	7612098	7846120	-	6992	ATF6	GO:0003700;GO:0005634;GO:0005789;GO:0006355;GO:0030968;GO:0035497;GO:0045944;GO:0000976;GO:0000977;GO:0000978;GO:0001654;GO:0003700;GO:0003700;GO:0003700;GO:0005634;GO:0005634;GO:0005634;GO:0005634;GO:0005783;GO:0005789;GO:0005789;GO:0005794;GO:0006355;GO:0006355;GO:0007601;GO:0016020;GO:0030176;GO:0030968;GO:0030968;GO:0035497;GO:0035497;GO:0042802;GO:0043065;GO:0043565;GO:0045944;GO:0045944;GO:…		-	K	12RDE;0A0Z2;KOG4343;0DNK9;0VBVF;1CXHF;0UIRU	cyclic AMP-dependent transcription factor ATF-6 alpha isoform X1	530610
B3GNT6	55.2744	78.0611	32.4878	0.416184	-1.26471	5.24043e-06	0.000117462	NC_037342.1	56426449	56456950	+	5195	B3GNT6	GO:0000139;GO:0005783;GO:0005794;GO:0005794;GO:0006486;GO:0006486;GO:0006486;GO:0008376;GO:0008378;GO:0008378;GO:0008378;GO:0008532;GO:0016020;GO:0016020;GO:0016020;GO:0016021;GO:0016740;GO:0016757;GO:0030311;	K00739	[EC:2.4.1.147]	G	0UMSN;1CTVI;0V8PA;13KC0;KOG2287;0DJ3P;09VA4	acetylgalactosaminyl-O-glycosyl-glycoprotein beta-1,3-N-acetylglucosaminyltransferase	540848	A5D7B6
BATF3	45.3028	64.2266	26.3791	0.410719	-1.28378	0.0107705	0.0581547	NC_037343.1	70844940	70859150	+	8445	BATF3	GO:0000122;GO:0000978;GO:0001227;GO:0003677;GO:0003700;GO:0006355;GO:0006357;GO:0009615;GO:0043011;GO:0097028;GO:0003677;GO:0003700;GO:0006355;GO:0006357;GO:0000978;GO:0003677;GO:0003677;GO:0003677;GO:0003700;GO:0003700;GO:0005634;GO:0006355;GO:0006355;GO:0006357;GO:0006357;GO:0003677;GO:0003700;GO:0006355;GO:0006357;	K09034	-	K	0A8W8;0DV8W;0UW5N;KOG1414;1D4K9;0VIR3;13RYW	basic leucine zipper transcriptional factor ATF-like 3	535008	-
BBOF1	18.4062	25.6135	11.1988	0.437223	-1.19356	0.0105504	0.0572921	NC_037337.1	85384576	85433203	+	3396	BBOF1	GO:0036064;GO:0036064;	-	-	S	0A0D8;0DMZX;12SRW;0UQI3;1CWW4;0V5JI;0IGPZ	basal body-orientation factor 1 isoform X1	100137993	-
BCL2A1	37.8253	61.6573	13.9933	0.226953	-2.13953	9.38732e-10	6.13632e-08	NC_037348.1	25981598	25991429	-	888	BCL2A1	GO:0005737;GO:0005741;GO:0006915;GO:0008630;GO:0042803;GO:0042981;GO:0042981;GO:0043066;GO:0043066;GO:0043066;GO:0043066;GO:0046982;GO:0097192;GO:2001243;	K02162	-	T	1CPFD;0A0GW;0DERK;0UFS5;KOG4728;0V569;13S3B	bcl-2-related protein A1	282151	Q3C2I0
BCL2L15	9.89421	16.9331	2.85529	0.168622	-2.56814	0.000354038	0.0040168	NC_037330.1	29498121	29502961	+	817	BCL2L15	GO:0005634;GO:0005634;GO:0005829;GO:0005829;GO:0006915;GO:0042981;GO:0042981;	-	-	S	0VETC;13RCN;0UTVZ;0IX9E;1D2ET;0A4RK;0DTBN	bcl-2-like protein 15	509786	Q0II48
BEST1	12.3231	21.0497	3.59647	0.170856	-2.54915	5.62881e-05	0.000877634	NC_037356.1	40464712	40477420	+	4431	BEST1	GO:0005254;GO:0005254;GO:0005254;GO:0005254;GO:0005254;GO:0005886;GO:0006811;GO:0006821;GO:0006821;GO:0016020;GO:0016021;GO:0016323;GO:0030321;GO:0034707;GO:0034707;GO:0034707;GO:0042802;GO:0050908;GO:0051924;GO:1902476;GO:1902476;	K13878	-	S;O;T	1CPGH;0DESR;09TFS;KOG3547;0UG81;12RN2;0V4EV	bestrophin-1	508924	A1A4I7
BFSP1	14.4158	19.989	8.84259	0.442374	-1.17666	0.0283499	0.120372	NC_037340.1	37877530	37915849	-	2532	BFSP1	GO:0005198;GO:0005212;GO:0005212;GO:0005737;GO:0005737;GO:0005882;GO:0005882;GO:0005882;GO:0048469;GO:0070307;GO:0070307;	K10378	-	Z	1CPRR;12QIN;0UN1M;0DF1Y;0V4QX;09TRK;0IHW9	filensin	281644	-
BLA-DQB	263.081	365.814	160.349	0.438334	-1.1899	8.78366e-15	1.28885e-12	NC_037350.1	25672687	25680507	+	1185	BLA-DQB	GO:0002376;GO:0002504;GO:0006955;GO:0006955;GO:0016020;GO:0016020;GO:0016020;GO:0016021;GO:0019882;GO:0019882;GO:0042613;GO:0042613;GO:0042613;	K06752	-	W;U	09VEG;0UFM8;0IWG3;13QV7;0DGPB;1CRD4;0V6DP	boLa class II histocompatibility antigen, DQB*0101 beta chain precursor	539241	Q3ZC29
BOLA-DQA2	42.8713	57.9522	27.7904	0.47954	-1.06028	0.000624939	0.00632346	NC_037350.1	25582895	25589220	-	1302	BOLA-DQA2	GO:0002376;GO:0002504;GO:0006955;GO:0006955;GO:0016020;GO:0016020;GO:0016020;GO:0016021;GO:0019882;GO:0019882;GO:0042613;GO:0042613;GO:0042613;GO:0002376;GO:0002504;GO:0006955;GO:0006955;GO:0016020;GO:0016020;GO:0016020;GO:0016021;GO:0019882;GO:0019882;GO:0042613;GO:0042613;GO:0042613;	K06752	-	-	-	major histocompatibility complex, class II, DQ alpha 2	282535	O19334
BOLA-DRA	1348.23	1956.27	740.181	0.378363	-1.40216	4.28654e-49	1.33937e-45	NC_037350.1	25838391	25843092	-	1267	BOLA-DRA	GO:0002376;GO:0002503;GO:0002504;GO:0002504;GO:0002506;GO:0005764;GO:0005765;GO:0005886;GO:0006955;GO:0006955;GO:0009986;GO:0016020;GO:0016020;GO:0016020;GO:0016021;GO:0019882;GO:0019882;GO:0031902;GO:0042605;GO:0042613;GO:0042613;GO:0042613;GO:0042613;GO:0050890;	K06752	-	U	0UGFH;0V94A;13SP4;1CUD0;0IZMF;09Y6U;0DJK8	major histocompatibility complex, class II, DR alpha precursor	506214	Q95111
BOLA-DRB2	4.17876	7.07708	1.28045	0.180929	-2.46651	0.0308527	0.127944	NC_037350.1	25795927	25828806	+	1323	BOLA-DRB2	-	K06752	-	-	-	HLA class II histocompatibility antigen, DR beta 5 chain isoform X1	538700	-
BOLA-DRB3	955.511	1276.07	634.953	0.497585	-1.00699	8.21597e-15	1.22246e-12	NC_037350.1	25723691	25734819	+	1237	BOLA-DRB3	GO:0002376;GO:0002504;GO:0006955;GO:0006955;GO:0016020;GO:0016020;GO:0016020;GO:0016021;GO:0019882;GO:0019882;GO:0042613;GO:0042613;GO:0042613;	K06752	-	W;U	09VEG;0UFM8;0IWG3;13QV7;0DGPB;1CRD4;0V6DP	major histocompatibility complex, class II, DRB3	282530	P79465
BRIP1	20.8935	32.4501	9.33692	0.287731	-1.79721	9.51587e-05	0.00136017	NC_037346.1	11227711	11410353	+	4126	BRIP1	GO:0000166;GO:0003676;GO:0003676;GO:0003677;GO:0003677;GO:0004003;GO:0004003;GO:0004003;GO:0004386;GO:0005524;GO:0005524;GO:0005524;GO:0005634;GO:0005634;GO:0005634;GO:0005737;GO:0006139;GO:0006139;GO:0006289;GO:0006357;GO:0007129;GO:0007283;GO:0007284;GO:0007286;GO:0008026;GO:0008026;GO:0008584;GO:0010705;GO:0016787;GO:0016818;GO:0016818;GO:0031965;GO:0032508;GO:0051026;GO:0072520;GO:1990918;GO:…	K15362	[EC:3.6.4.12]	L	0UKJ9;1CRV9;09VWX;0V6VD;12PUQ;0DH51;KOG1132	Fanconi anemia group J protein	783256	-
BTG2	571.553	868.657	274.449	0.315946	-1.66225	1.0041e-34	1.1205e-31	NC_037343.1	1087346	1091478	+	2721	BTG2	GO:0005634;GO:0005737;GO:0006479;GO:0006974;GO:0008285;GO:0008285;GO:0008285;GO:0008285;GO:0008306;GO:0009952;GO:0017148;GO:0021542;GO:0021954;GO:0031175;GO:0035914;GO:0045930;GO:0060213;GO:2000178;	K14443	-	T;K	13QG9;0A02X;0VAZ6;KOG4006;1CWI2;0DMNM;0UQVQ	protein BTG2	539364	F1MNK6
BUB1B	43.3269	63.6048	23.0491	0.36238	-1.46443	2.50436e-06	6.17123e-05	NC_037337.1	35786159	35841258	+	3779	BUB1B	GO:0000776;GO:0000776;GO:0000777;GO:0000778;GO:0000778;GO:0000940;GO:0000940;GO:0004672;GO:0004672;GO:0004672;GO:0005524;GO:0005524;GO:0005737;GO:0005819;GO:0005829;GO:0006468;GO:0006468;GO:0007091;GO:0007094;GO:0007094;GO:0007094;GO:0048471;GO:0051754;GO:0071459;	K06637	[EC:2.7.11.1]	D	0IQA2;0E8C3;1DFAN;0V36C;0B4I2;0WH1M;13D6E	mitotic checkpoint serine/threonine-protein kinase BUB1 beta	537027	F1MWP1
C10H15orf48	26.4239	36.2393	16.6085	0.4583	-1.12564	0.00440193	0.0293018	NC_037337.1	65015661	65019322	-	644	C10H15orf48	GO:0004129;GO:0005751;GO:0022900;GO:1902600;	-	-	S	13VC0;0DVHR;1D4UC;0VK77;0UW9E;0J1F7;0A9AE	normal mucosa of esophagus-specific gene 1 protein	614805	A5PK67
C11H2orf81	8.62565	14.0175	3.2338	0.230698	-2.11592	0.018126	0.0862835	NC_037338.1	10205805	10211688	+	1986	C11H2orf81	-	-	-	Q	KOG1208;0DQH0;13TC1;1CZJ4;0VB9J;09V7Z;0UHDT	uncharacterized protein C2orf81 homolog	789060	G3N2I2
C16H1orf21	44.5885	59.6641	29.5129	0.494651	-1.01552	0.000852017	0.00806242	NC_037343.1	65410962	65657438	+	6175	C16H1orf21	-	-	-	S	0DTRK;0IW2D;0UV1G;0A6S3;13Q4R;0VHK0;1D33K	uncharacterized protein C1orf21 homolog	781721	A2VDV3
C19H17orf100	24.8573	35.9344	13.7803	0.383485	-1.38276	0.00071572	0.00703251	NC_037346.1	25215587	25228975	-	6212	C19H17orf100		-	-	-	-	uncharacterized protein C17orf100 homolog	100138261	A0A3Q1LRI0
C19H17orf107	4.35098	7.69535	1.00662	0.130809	-2.93447	0.0427833	0.161606	NC_037346.1	26487233	26488359	-	853	C19H17orf107	-	-	-	S	0JBD5;0VHWW;0A76Z;0UV6N;1D368;1445Q;0DTU6	uncharacterized protein C17orf107 homolog	100137824	G3N2K8
C19H17orf67	172.009	245.635	98.3825	0.400524	-1.32004	4.782e-15	7.39695e-13	NC_037346.1	7607890	7637327	-	802	C19H17orf67	GO:0016020;GO:0016021;	-	-	S	0J0JQ;1D551;13VCM;0VKR7;0UVWP;0DVUS;0A9TP	uncharacterized protein C17orf67 homolog	100295656	E1BDH1
C25H16orf54	2.38146	4.76292	0	0	-Inf	0.008541	0.0487349	NC_037352.1	26473538	26480895	+	2654	C25H16orf54	GO:0016020;GO:0016021;	-	-	S	13TJR;1CP6V;0DQAJ;0A2NZ;0URYD;0IPJ8;0VDIR	transmembrane protein C16orf54 homolog	100125414	A5PKB9
CA11	30.4674	43.9395	16.9954	0.38679	-1.37038	0.0169347	0.0821365	NC_037345.1	55279505	55285895	-	2250	CA11	GO:0004089;GO:0004089;GO:0008270;GO:0008270;GO:0016323;	-	-	T;P;E	1CRAR;0UFCF;0V6BK;KOG0382;0DGKX;09VCF;12SDI	carbonic anhydrase-related protein 11 precursor	326334	Q866X7
CA4	12.0053	18.4495	5.56109	0.301423	-1.73014	0.0103419	0.0564542	NC_037346.1	12804061	12811833	-	2306	CA4	GO:0004089;GO:0004089;GO:0004089;GO:0005886;GO:0005886;GO:0005886;GO:0008270;GO:0008270;GO:0016020;GO:0016829;GO:0031225;GO:0031225;GO:0031225;GO:0046872;GO:0004089;GO:0005791;GO:0005793;GO:0005794;GO:0005802;GO:0005886;GO:0005886;GO:0008270;GO:0009986;GO:0015701;GO:0016324;GO:0030658;GO:0030667;GO:0031225;GO:0031362;GO:0031526;GO:0048471;GO:0070062;	K18246	[EC:4.2.1.1]	P	13KKB;0UQKC;0VBXH;1CXJR;0DNNF;KOG0382;0A10X	carbonic anhydrase 4 precursor	280741	Q95323
CABP2	3.52379	6.39707	0.650508	0.101688	-3.29777	0.0147185	0.0738713	NC_037356.1	45396976	45401741	-	1302	CABP2	GO:0005246;GO:0005509;GO:0005509;GO:0005737;GO:0005794;GO:0005794;GO:0005886;GO:0005886;GO:0007601;GO:0007605;GO:0016020;GO:0046872;GO:0048471;GO:0050896;GO:0005509;	K23531	-	T	0DJY9;13M47;1CRWH;0V9FK;0UNTK;KOG0027;09YHW	calcium-binding protein 2	281654	Q9N1Q9
CALCB	6.42932	12.8586	0	0	-Inf	1.24581e-06	3.40268e-05	NC_037342.1	37508661	37513797	-	1485	CALCB	GO:0005179;GO:0005576;GO:0005179;GO:0005179;GO:0005576;GO:0005576;GO:0005615;GO:0005623;GO:0007189;GO:0010469;GO:0031716;GO:0051480;	K12332	-	T	1D3YE;0A7NU;0UVNJ;13R3K;0VIBJ;0IX7S;0DUM3	calcitonin precursor	514876	A0A3Q1LVS9
CAMK1G	4.06239	7.13874	0.986048	0.138126	-2.85594	0.0377354	0.147827	NC_037343.1	73713231	73744186	-	3566	CAMK1G	GO:0000166;GO:0004672;GO:0004672;GO:0004674;GO:0005524;GO:0005524;GO:0005524;GO:0006468;GO:0006468;GO:0016301;GO:0016310;GO:0004672;GO:0005524;GO:0006468;GO:0000166;GO:0004672;GO:0004672;GO:0004674;GO:0004683;GO:0004683;GO:0005516;GO:0005524;GO:0005524;GO:0005524;GO:0005886;GO:0005954;GO:0006468;GO:0006468;GO:0012505;GO:0004672;GO:0005524;GO:0006468;	K08794	[EC:2.7.11.17]	T	1CUAQ;0V83X;KOG0032;09X5B;0DH1M;0URXS;12N56	calcium/calmodulin-dependent protein kinase type 1G	511504	Q08DI2
CAMK4	33.4081	45.8915	20.9246	0.455959	-1.13303	0.00129461	0.0112053	NC_037334.1	110295545	110576069	+	12856	CAMK4	GO:0001650;GO:0004683;GO:0005524;GO:0005654;GO:0007616;GO:0043011;GO:0045893	K05869	[EC:2.7.11.17]	-	-	calcium/calmodulin-dependent protein kinase type IV isoform X2	100337083	A0A3Q1M5T5
CAPN13	8.31644	13.071	3.56188	0.272502	-1.87566	0.0121921	0.0640021	NC_037338.1	69068100	69158425	+	4970	CAPN13	GO:0004198;GO:0004198;GO:0005509;GO:0005509;GO:0005622;GO:0006508;GO:0006508;GO:0006508;GO:0008233;GO:0008234;GO:0016787;GO:0004198;GO:0004198;GO:0004198;GO:0005509;GO:0005509;GO:0005622;GO:0005737;GO:0006508;GO:0006508;GO:0006508;GO:0006508;GO:0008233;GO:0008234;GO:0016787;	K08581	[EC:3.4.22.-]	O;T	1CYER;KOG0045;0A1P1;0VFEP;KOG0037;0UK21;0DS27;12P6Z	calpain-13	526038	Q3B7N8
CAPN14	30.4822	51.8686	9.09585	0.175363	-2.51158	3.43312e-10	2.40518e-08	NC_037338.1	68706369	68744134	+	3646	CAPN14	GO:0004198;GO:0004198;GO:0004198;GO:0005509;GO:0005509;GO:0005622;GO:0005737;GO:0006508;GO:0006508;GO:0006508;GO:0006508;GO:0008233;GO:0008234;GO:0016787;	K13442	[EC:3.4.22.-]	O;T	0DFE0;09U4D;KOG0045;0V53F;12NIH;0UGPD;1CQ3S	calpain-14	515741	F1MB09
CCDC136	144.235	198.47	89.9997	0.453466	-1.14093	2.14593e-10	1.58141e-08	NC_037331.1	92763335	92791521	+	4273	CCDC136	GO:0016020;GO:0016021;	-	-	S	130M7;1CWQ9;0VB47;0DMUT;0II92;0UNWB;0A085	coiled-coil domain-containing protein 136 isoform X2	615922	A0A3Q1N733
CCL17	3.72675	6.80299	0.650508	0.095621	-3.38653	0.0107281	0.0579747	NC_037345.1	25420732	25423723	+	608	CCL17	GO:0002548;GO:0005125;GO:0005576;GO:0005576;GO:0005576;GO:0005615;GO:0005615;GO:0006935;GO:0006954;GO:0006955;GO:0006955;GO:0007186;GO:0008009;GO:0008009;GO:0008009;GO:0010469;GO:0030593;GO:0043547;GO:0048020;GO:0048247;GO:0070098;GO:0070374;GO:0071346;GO:0071347;GO:0071356;	K21083	-	O	0VKMD;1D52X;0DVSN;13UJT;0UWBB;0J0QF;0A9PX	C-C motif chemokine 17	100140488	F1MIF0
CCNA2	37.3741	51.5431	23.2051	0.450208	-1.15086	0.000478528	0.00512057	NC_037333.1	3425574	3431690	+	1811	CCNA2	GO:0000079;GO:0000086;GO:0000086;GO:0000278;GO:0000307;GO:0000307;GO:0001939;GO:0001940;GO:0004672;GO:0005634;GO:0005634;GO:0005634;GO:0005634;GO:0005634;GO:0005654;GO:0005737;GO:0005737;GO:0005737;GO:0005829;GO:0006275;GO:0007088;GO:0007265;GO:0008284;GO:0016538;GO:0016572;GO:0019901;GO:0019901;GO:0019901;GO:0019904;GO:0044843;GO:0045787;GO:0045893;GO:0097124;GO:0097124;GO:0097124;GO:0097472;	K06627	-	D	09XQ7;0V8MY;133IR;0DJ23;0UMQZ;1CTTP;KOG0654	cyclin-A2	281667	P30274
CCNB1	45.2138	62.0659	28.3616	0.45696	-1.12986	0.00798275	0.0463968	NC_037347.1	10507985	10517659	-	1469	CCNB1	GO:0000079;GO:0000278;GO:0000307;GO:0004672;GO:0005634;GO:0005634;GO:0005634;GO:0005634;GO:0005737;GO:0005737;GO:0005759;GO:0005813;GO:0005813;GO:0005815;GO:0005856;GO:0006468;GO:0007049;GO:0007080;GO:0007088;GO:0008284;GO:0016538;GO:0016572;GO:0019901;GO:0035173;GO:0045787;GO:0051301;GO:0097125;	K05868	-	D	0DFUX;13F0M;09UJ7;0V5IF;0UHAY;1CQIA;KOG0653	G2/mitotic-specific cyclin-B1	327679	Q1LZG6
CCNB2	45.1924	60.2635	30.1213	0.499828	-1.0005	0.00103777	0.00942071	NC_037337.1	51184636	51209368	-	1845	CCNB2	GO:0005634;GO:0005634;GO:0005813;GO:0005829;GO:0015630;	K21770	-	D	0DFUX;13F0M;09UJ7;0V5IF;0USNG;1CQIA;KOG0653	G2/mitotic-specific cyclin-B2	281668	O77689
CCND1	157.667	220.486	94.8478	0.430177	-1.217	1.77149e-10	1.337e-08	NC_037356.1	46889102	46898563	+	1188	CCND1	GO:0000079;GO:0000082;GO:0000122;GO:0000278;GO:0000307;GO:0000307;GO:0001934;GO:0003714;GO:0004672;GO:0005634;GO:0005634;GO:0005634;GO:0005634;GO:0005737;GO:0005737;GO:0006974;GO:0007049;GO:0007088;GO:0008284;GO:0010971;GO:0016020;GO:0016538;GO:0017053;GO:0019901;GO:0031571;GO:0045737;GO:0045787;GO:0051301;GO:0070141;GO:0071157;GO:1900087;	K04503	-	D	09WBY;1CYMJ;0V7AD;12TGV;0DNGX;0USZU;KOG0656	G1/S-specific cyclin-D1	524530	Q2KI22
CCND2	8.2345	13.824	2.64501	0.191334	-2.38583	0.00183198	0.0148604	NC_037332.1	105763348	105786545	-	1440	CCND2	GO:0000079;GO:0000278;GO:0000307;GO:0004672;GO:0005634;GO:0005634;GO:0005634;GO:0005634;GO:0005634;GO:0005737;GO:0005737;GO:0005737;GO:0006468;GO:0007049;GO:0007088;GO:0007616;GO:0008284;GO:0008344;GO:0016020;GO:0016538;GO:0019901;GO:0045787;GO:0051301;GO:0051726;GO:0071481;GO:0097129;GO:1900087;	K10151	-	D	09WBY;0V7AD;1CSBQ;0DHMA;0UIEE;12TGV;KOG0656	G1/S-specific cyclin-D2	615414	Q0P5D3
CD274	5.20427	8.7505	1.65804	0.18948	-2.39988	0.0148486	0.0743047	NC_037335.1	39242807	39263435	-	4737	CD274	GO:0002845;GO:0005886;GO:0006955;GO:0006955;GO:0007165;GO:0007165;GO:0007166;GO:0007166;GO:0009897;GO:0009897;GO:0009986;GO:0016020;GO:0016021;GO:0031295;GO:0031295;GO:0031901;GO:0032689;GO:0032693;GO:0034097;GO:0042102;GO:0042130;GO:0042130;GO:0046007;GO:0055038;GO:0070062;GO:0071222;GO:1901998;GO:1903556;GO:1905404;GO:2000562;GO:2001181;GO:2001186;	K06745	-	T	09W7E;1CS6T;13QT3;0IIBU;0V75P;0DHGI;0UJ64	programmed cell death 1 ligand 1 precursor	533834	C5NU11
CD40	68.5301	99.9422	37.118	0.371395	-1.42897	1.69945e-08	8.02128e-07	NC_037340.1	74842360	74853121	+	1480	CD40	GO:0001934;GO:0002376;GO:0002768;GO:0005515;GO:0005886;GO:0006874;GO:0006874;GO:0009897;GO:0009897;GO:0009897;GO:0009986;GO:0016020;GO:0016021;GO:0019899;GO:0030890;GO:0031625;GO:0032735;GO:0035631;GO:0038023;GO:0038023;GO:0042113;GO:0042113;GO:0042113;GO:0042531;GO:0042832;GO:0043123;GO:0043231;GO:0043406;GO:0043491;GO:0043536;GO:0043547;GO:0045766;GO:0045944;GO:0048304;GO:0050776;GO:0050776;GO:…	K03160	-	T	0VFS7;0A15X;1D0E0;0IY0H;13SA9;0US0P;0DSBB	tumor necrosis factor receptor superfamily member 5 precursor	286849	Q28203
CD74	4035.98	5805.35	2266.6	0.390432	-1.35686	7.11725e-58	3.70643e-54	NC_037334.1	61747921	61755746	-	1913	CD74	GO:0005623;GO:0006886;GO:0006886;GO:0006955;GO:0006955;GO:0016020;GO:0016020;GO:0016020;GO:0016021;GO:0016021;GO:0016021;GO:0019882;GO:0019882;GO:0042289;GO:0042289;GO:0070206;GO:0070206;GO:0001516;GO:0001540;GO:0001934;GO:0001961;GO:0002606;GO:0002792;GO:0002830;GO:0002906;GO:0004896;GO:0005764;GO:0005770;GO:0005771;GO:0005773;GO:0005783;GO:0005794;GO:0005886;GO:0006886;GO:0006886;GO:0006952;GO:…	K06505	-	T	12ZRM;0A0SX;0UQSW;0DNE5;1CXBE;0VBPD;0IY5J	HLA class II histocompatibility antigen gamma chain	613384	A0A3Q1MEG8
CDC20	33.9777	46.8587	21.0967	0.450219	-1.1513	0.00749514	0.0440968	NC_037330.1	102655153	102659180	-	1918	CDC20	GO:0005515;GO:0005634;GO:0005654;GO:0005680;GO:0005829;GO:0007064;GO:0008022;GO:0010997;GO:0010997;GO:0019899;GO:0031145;GO:0031145;GO:0031145;GO:0031915;GO:0040020;GO:0090129;GO:0090307;GO:0097027;GO:0097027;GO:1904668;GO:1904668;GO:1904668;GO:0005515;GO:0010997;GO:0031145;GO:0097027;GO:1904668;	K03363	-	D	0UG6V;0V482;09T92;1CTZB;12N3Z;KOG0305;0DH5Y	cell division cycle protein 20 homolog	515376	F1MRW5
CDCA2	64.5716	88.0678	41.0753	0.466405	-1.10034	1.6255e-05	0.000299771	NC_037335.1	72822079	72865586	+	3890	CDCA2	GO:0005634;GO:0007049;GO:0035307;GO:0051301	K17590	-	-	-	cell division cycle-associated protein 2	515287	Q29RT4
CDCA3	34.168	50.8752	17.4609	0.34321	-1.54284	1.11353e-05	0.000219431	NC_037332.1	103598733	103600977	+	1110	CDCA3	GO:0005913;GO:0051301;	-	-	D	0A58R;13W7B;0IQ4X;0VG48;1CZCW;0DQAZ;0UN10	cell division cycle-associated protein 3	614434	Q3T0V6
CDCA5	11.9954	21.0384	2.95251	0.140339	-2.83301	0.00530212	0.0335909	NC_037356.1	43280453	43297228	-	1615	CDCA5	GO:0005634;GO:0006302;GO:0007064;GO:0007076;GO:0007080;GO:0008278;GO:0031536;GO:0071922;	K17390	-	D	0A5FS;0VG5H;1CZBP;0DSWC;13U06;0IZXN;0USK3	sororin	613318	Q2YDF8
CDKN3	12.962	19.0321	6.89198	0.362124	-1.46544	0.010688	0.0577781	NC_037337.1	66925131	66942894	+	2125	CDKN3	GO:0004721;GO:0004721;GO:0004721;GO:0004722;GO:0004722;GO:0004725;GO:0004725;GO:0004725;GO:0004725;GO:0004725;GO:0005737;GO:0005737;GO:0005829;GO:0006470;GO:0007049;GO:0007050;GO:0007050;GO:0008138;GO:0008138;GO:0016301;GO:0016310;GO:0016311;GO:0016311;GO:0016787;GO:0016791;GO:0016791;GO:0035335;GO:0048471;GO:0048471;GO:0004721;GO:0004725;GO:0016311;GO:0016791;	K14167	-	V	1CYR6;0VCZE;0DPRZ;0UTV9;13KIK;KOG1720;0A240	cyclin-dependent kinase inhibitor 3	615282	Q32PC4
CENPE	49.4452	76.8686	22.0218	0.286486	-1.80346	4.97042e-09	2.69628e-07	NC_037333.1	21674442	21758130	+	9617	CENPE	GO:0000166;GO:0000278;GO:0000775;GO:0000776;GO:0000779;GO:0003774;GO:0003777;GO:0003777;GO:0003777;GO:0003777;GO:0005524;GO:0005524;GO:0005524;GO:0005634;GO:0005654;GO:0005694;GO:0005828;GO:0005829;GO:0005871;GO:0005874;GO:0005874;GO:0007018;GO:0007018;GO:0007018;GO:0007052;GO:0007059;GO:0007079;GO:0007080;GO:0007080;GO:0008017;GO:0008017;GO:0008017;GO:0008017;GO:0015630;GO:0016887;GO:0030071;GO:…	K11498	-	Z	09W8V;0V778;12TTB;0DHI4;0UFXH;1CS8B;KOG0242	centromere-associated protein E isoform X2	281681	-
CENPF	87.4851	118.104	56.866	0.481489	-1.05442	4.48486e-06	0.00010304	NC_037343.1	68929293	68991938	-	10752	CENPF	GO:0000278;GO:0000775;GO:0000776;GO:0000922;GO:0000940;GO:0001822;GO:0005634;GO:0005634;GO:0005635;GO:0005654;GO:0005737;GO:0005813;GO:0005819;GO:0005930;GO:0007059;GO:0008022;GO:0008134;GO:0008134;GO:0008134;GO:0010389;GO:0015031;GO:0016202;GO:0016363;GO:0021591;GO:0030496;GO:0036064;GO:0042803;GO:0042803;GO:0042803;GO:0045120;GO:0045892;GO:0051310;GO:0070840;GO:0070840;GO:0070840;GO:0097539;GO:…	K11499	-	S	1CUEI;09Z6S;0VBUV;0IGJF;0DNJN;0UQYZ;12T8G	centromere protein F	533089	F1N1F8
CENPU	44.9923	60.009	29.9755	0.499517	-1.00139	0.000984388	0.00905718	NC_037354.1	15117883	15165428	-	3386	CENPU	GO:0005634;GO:0005634;GO:0005634;GO:0005737;GO:0005815;GO:0005815;GO:0043009;	K11513	-	K	1CY4G;0UT6W;0DQ20;0J00R;0A2EQ;13TMH;0VDAM	centromere protein U	617866	F1MTW3
CEP55	85.4883	116.936	54.0405	0.462137	-1.11361	6.72969e-05	0.00101583	NC_037353.1	14823981	14845399	+	2667	CEP55	GO:0000281;GO:0000281;GO:0000281;GO:0000281;GO:0005813;GO:0005815;GO:0005886;GO:0014066;GO:0014066;GO:0030496;GO:0030496;GO:0030496;GO:0045171;GO:0045184;GO:0045184;GO:0061952;GO:0072001;GO:0090543;GO:1904888;	K16456	-	S	0IFBZ;12T7W;0V9VK;1CV6V;09YXV;0DKCX;0UHE5	centrosomal protein of 55 kDa	513594	E1B8M0
CFAP99	15.6273	24.0298	7.22477	0.300659	-1.7338	0.00356637	0.0251773	NC_037333.1	116227073	116265602	-	2344	CFAP99	-	-	-	-	-	LOW QUALITY PROTEIN: cilia- and flagella-associated protein 99	100847979	-
CIDEA	6.40126	10.508	2.29453	0.218361	-2.19521	0.0119275	0.0629537	NC_037351.1	42778433	42792110	+	3298	CIDEA	GO:0001659;GO:0005634;GO:0005737;GO:0005739;GO:0005740;GO:0005811;GO:0006629;GO:0006915;GO:0008219;GO:0010890;GO:0019915;GO:0030512;GO:0032720;GO:0035634;GO:0042803;GO:0050710;GO:0050995;GO:0070417;GO:0120163;GO:1900118;GO:1902510	-	-	-	-	cell death activator CIDE-A	527051	A4FUX1
CIT	68.8394	94.9632	42.7155	0.449811	-1.15261	3.61019e-06	8.49429e-05	NC_037344.1	55566507	55741850	+	9451	CIT	GO:0000281;GO:0004672;GO:0004674;GO:0005524;GO:0006468;GO:0035556;GO:0000281;GO:0004672;GO:0004674;GO:0005524;GO:0006468;GO:0035556;GO:0000166;GO:0004672;GO:0004672;GO:0004674;GO:0004674;GO:0004674;GO:0005524;GO:0005524;GO:0005524;GO:0006468;GO:0006468;GO:0016301;GO:0016310;GO:0016740;GO:0035556;GO:0035556;GO:0046872;GO:0000281;GO:0004672;GO:0004674;GO:0005524;GO:0006468;GO:0035556;GO:0000281;GO:…	K16308	[EC:2.7.11.1]	T	KOG0612;0DHTB;0UICV;12SJ6;1CSHS;0V7GM;KOG0976;09WI2	citron Rho-interacting kinase isoform X1	786852	-
CKAP2L	31.6315	43.9936	19.2693	0.438003	-1.19099	0.000959663	0.0089031	NC_037338.1	46451749	46474168	-	3398	CKAP2L	GO:0000922;GO:0005737;GO:0005813;GO:0005829;GO:0005856;GO:0072686;	K16769	-	S	0V7TF;0DI5H;12U67;1CSVW;0UKIN;0IGXX;09WVG	cytoskeleton-associated protein 2-like	507498	A5PK21
CLSPN	17.0264	23.9345	10.1183	0.42275	-1.24212	0.0115164	0.0614066	NC_037330.1	109980410	110047343	+	5698	CLSPN	GO:0000077;GO:0005654;GO:0005794;GO:0007095;GO:0010997;GO:0018105;GO:0032147;GO:0033314;	-	-	T;D	0VE8T;12TEF;0DR1I;1CQVI;KOG4156;0A3E2;0UQY7	claspin	508363	-
CNGA3	8.71678	13.824	3.60957	0.261109	-1.93728	0.00724052	0.0428887	NC_037338.1	3584623	3622313	+	4260	CNGA3	GO:0005222;GO:0005223;GO:0007601;GO:0016021;GO:0030553;GO:0050896	K04950	-	-	-	cyclic nucleotide-gated cation channel alpha-3	281701	Q29441
CNTFR	3.00758	5.68617	0.328988	0.0578575	-4.11135	0.0112481	0.0603257	NC_037335.1	75920612	75958539	-	2076	CNTFR	GO:0001967;GO:0003360;GO:0004896;GO:0004896;GO:0004896;GO:0004897;GO:0004897;GO:0004897;GO:0005102;GO:0005515;GO:0007548;GO:0008284;GO:0009897;GO:0016020;GO:0016020;GO:0016324;GO:0019955;GO:0019955;GO:0043235;GO:0043524;GO:0045523;GO:0060538;GO:0070110;GO:0070110;GO:0070120;GO:0070120;GO:0097059;GO:0097059;GO:0004896;GO:0005515;GO:0016020;	K05059	-	T	0A1GB;0IH2U;13HSF;0UUFR;0VCBV;0DP3Y;1CY1X	ciliary neurotrophic factor receptor subunit alpha precursor	539548	-
COL6A3	118.619	188.569	48.6684	0.258093	-1.95404	9.46064e-22	3.43729e-19	NC_037330.1	116781707	116872758	-	10731	COL6A3	GO:0003429;GO:0004867;GO:0004867;GO:0005515;GO:0005581;GO:0005615;GO:0005615;GO:0010951;GO:0031012;GO:0031012;GO:0031012;GO:0042383;GO:0062023;	K06238	-	W	0B0G0;0V1AI;14TNP;0E5WK;KOG3544;1DCW3;0WCZ5	collagen alpha-3(VI) chain isoform X1	530657	-
CPNE6	7.06123	10.841	3.2815	0.302694	-1.72407	0.0318569	0.130775	NC_037337.1	21062389	21068985	-	2958	CPNE6	GO:0001786;GO:0001786;GO:0005544;GO:0005737;GO:0005737;GO:0005768;GO:0005886;GO:0005886;GO:0005886;GO:0016020;GO:0016020;GO:0030136;GO:0030154;GO:0030424;GO:0030424;GO:0030425;GO:0030425;GO:0031410;GO:0042995;GO:0043204;GO:0045334;GO:0071277;GO:0071277;GO:1903861;	-	-	T	0V43Q;09T4Y;KOG1327;12Q7Z;0DEG5;1CP5U;0UU2G	copine-6	508059	Q2KHY1
CSF2	45.7772	79.4527	12.1017	0.152313	-2.71489	4.22882e-16	8.10313e-14	NC_037334.1	22398938	22401303	-	767	CSF2	GO:0001892;GO:0005125;GO:0005125;GO:0005125;GO:0005125;GO:0005129;GO:0005129;GO:0005576;GO:0005576;GO:0005576;GO:0005615;GO:0005615;GO:0005615;GO:0005615;GO:0006955;GO:0006955;GO:0008083;GO:0008083;GO:0008083;GO:0008284;GO:0008284;GO:0010468;GO:0010469;GO:0010628;GO:0010744;GO:0030223;GO:0030224;GO:0032747;GO:0042127;GO:0042531;GO:0043011;GO:0043011;GO:0043231;GO:0045892;GO:0045918;GO:0071803;GO:…	K05427	-	T	0JBQ7;1D3YC;0A7W6;0DUKX;0UVMY;144NZ;0VIR5	granulocyte-macrophage colony-stimulating factor precursor	281095	P11052
CTXN1	183.008	246.969	119.046	0.482029	-1.05281	1.14776e-10	9.11231e-09	NC_037334.1	16680591	16682154	-	1203	CTXN1	GO:0016021	-	-	-	-	cortexin-1	100125924	A5D790
CX3CL1	133.552	196.775	70.3302	0.357415	-1.48433	4.46163e-15	6.9704e-13	NC_037345.1	25382946	25395289	+	3691	CX3CL1	GO:0005576;GO:0006955;GO:0008009;GO:0016021;GO:0019221;GO:0050902	K05508	-	-	-	fractalkine isoform X1	517354	A0A3Q1LPV5
CXCL3	394.612	606.261	182.962	0.301787	-1.7284	3.23499e-13	3.88771e-11	NC_037333.1	89061330	89063355	+	1042	CXCL3	GO:0005125;GO:0005576;GO:0005576;GO:0005576;GO:0005615;GO:0005615;GO:0006935;GO:0006935;GO:0006935;GO:0006952;GO:0006952;GO:0006954;GO:0006955;GO:0006955;GO:0006955;GO:0008009;GO:0008009;GO:0008009;GO:0010469;GO:0030593;GO:0030595;GO:0061844;GO:0070098;GO:0071222;	K05505	-	S	0DVJX;1D4WZ;0J3WE;0VKBQ;13XHT;0A9A4;0UWC6	chemokine (C-X-C motif) ligand 3 precursor	613667	Q2KIE5
CXCL5	10185.6	13587.3	6783.86	0.499278	-1.00208	2.34956e-25	1.35953e-22	NC_037333.1	88897012	88899130	+	1488	CXCL5	GO:0005125;GO:0005576;GO:0005576;GO:0005576;GO:0005615;GO:0005615;GO:0006935;GO:0006935;GO:0006935;GO:0006952;GO:0006952;GO:0006954;GO:0006955;GO:0006955;GO:0006955;GO:0008009;GO:0008009;GO:0008009;GO:0008009;GO:0008009;GO:0008201;GO:0010469;GO:0030593;GO:0030593;GO:0030593;GO:0030595;GO:0042119;GO:0042119;GO:0042742;GO:0061844;GO:0061844;GO:0061844;GO:0070098;GO:0071222;GO:0071222;GO:0071222;	K05506	-	T	0DVVG;13XPB;0J4TR;0VMC9;0UW9G;1D55R;0AB5B	C-X-C motif chemokine 6 precursor	281735	P80221
CXCL8	78.1201	148.665	7.57525	0.0509552	-4.29463	4.1249e-45	1.07406e-41	NC_037333.1	88810807	88814572	+	1481	CXCL8	GO:0002237;GO:0005125;GO:0005153;GO:0005153;GO:0005153;GO:0005153;GO:0005576;GO:0005576;GO:0005576;GO:0005615;GO:0005615;GO:0006935;GO:0006935;GO:0006935;GO:0006952;GO:0006952;GO:0006954;GO:0006954;GO:0006955;GO:0006955;GO:0006955;GO:0007050;GO:0007050;GO:0008009;GO:0008009;GO:0008009;GO:0008009;GO:0010469;GO:0030155;GO:0030155;GO:0030593;GO:0030593;GO:0030593;GO:0030593;GO:0030593;GO:0030595;GO:…	K10030	-	W	0A8QX;0VJFY;0DUX8;1D4H5;0J24U;13VNP;0UW29	interleukin-8 precursor	280828	P79255
CYP26B1	31.5244	48.4592	14.5896	0.30107	-1.73183	1.57076e-05	0.000291784	NC_037338.1	12371161	12396520	+	7677	CYP26B1	GO:0001709;GO:0001768;GO:0001972;GO:0004497;GO:0004497;GO:0004497;GO:0005506;GO:0005506;GO:0005737;GO:0005783;GO:0005789;GO:0006805;GO:0006805;GO:0006954;GO:0007140;GO:0007283;GO:0008401;GO:0008401;GO:0009954;GO:0010628;GO:0016020;GO:0016125;GO:0016491;GO:0016705;GO:0016705;GO:0016709;GO:0016709;GO:0020037;GO:0020037;GO:0030326;GO:0031090;GO:0034653;GO:0034653;GO:0043231;GO:0043587;GO:0045580;GO:…	K12664	-	Q	0V7QY;09WSP;0DI2D;1CSSY;KOG0157;12QWJ;0UKEY	cytochrome P450 26B1	540868	E1BHJ4
CYP3A4	56.1516	101.755	10.5483	0.103664	-3.27001	8.13782e-25	4.23791e-22	NC_037352.1	36583683	36644368	-	2741	CYP3A4	GO:0005506;GO:0016021;GO:0016712;GO:0020037	K07424	[EC:1.14.14.1]	-	-	cytochrome P450, subfamily IIIA, polypeptide 4	507988	A5D9D8
DAPK2	14.6971	19.961	9.43322	0.472584	-1.08136	0.0426724	0.161343	NC_037337.1	45948586	46090841	+	5227	DAPK2	GO:0004672;GO:0005524;GO:0006468;GO:0004672;GO:0005524;GO:0006468;GO:0000166;GO:0004672;GO:0004672;GO:0004674;GO:0004674;GO:0005516;GO:0005524;GO:0005524;GO:0005524;GO:0005524;GO:0005524;GO:0005634;GO:0005737;GO:0005737;GO:0005794;GO:0006468;GO:0006468;GO:0006468;GO:0035556;GO:0042802;GO:0043231;GO:0043276;GO:0090023;GO:1990266;GO:2000424;GO:2001242;	K08803	[EC:2.7.11.1]	T	0UMW3;0V5NV;09UP8;0DJ6Y;KOG0032;12QZY;1CTYW	death-associated protein kinase 2 isoform X5	529131	-
DCX	10.4038	16.2448	4.56286	0.280882	-1.83196	0.00529774	0.0335909	NC_037357.1	59464712	59872354	-	9855	DCX	GO:0001764;GO:0005737;GO:0005829;GO:0007420;GO:0021766;GO:0021819;GO:0021860;GO:0021952;GO:0035556;GO:0043005;GO:0048675;GO:0048813;GO:0005930;GO:0035082;GO:0035556;GO:0035556;GO:0042461;GO:0060041;GO:0035556;GO:0035556;GO:0035556;	K16579	-	Z;D	0DHD0;09W40;0V72B;0UGI5;KOG3757;12PBB;1CS38	neuronal migration protein doublecortin	787968	E1BBU3
DDC	75.5744	103.485	47.6634	0.460582	-1.11847	5.1642e-06	0.00011592	NC_037331.1	5335533	5441303	+	2508	DDC	GO:0003824;GO:0004058;GO:0004058;GO:0005737;GO:0006520;GO:0009636;GO:0016831;GO:0019752;GO:0019899;GO:0030170;GO:0036468;GO:0003824;GO:0003824;GO:0006520;GO:0006520;GO:0016829;GO:0016831;GO:0016831;GO:0019752;GO:0019752;GO:0030170;GO:0030170;GO:0003824;GO:0006520;GO:0016831;GO:0019752;GO:0030170;	K01593	-	E	0DMI5;1CWDD;0VAVF;0UQQT;KOG0628;09ZYP;12QW1	aromatic-L-amino-acid decarboxylase	280762	P27718
DDIT4	512.156	687.127	337.186	0.490718	-1.02703	2.32218e-17	5.13893e-15	NC_037355.1	28323892	28325923	+	1637	DDIT4	GO:0001666;GO:0001666;GO:0001666;GO:0001764;GO:0005737;GO:0005737;GO:0005737;GO:0005737;GO:0005739;GO:0005739;GO:0005829;GO:0005829;GO:0006915;GO:0007420;GO:0008283;GO:0009968;GO:0009968;GO:0010801;GO:0030182;GO:0032007;GO:0032007;GO:0032007;GO:0032984;GO:0033137;GO:0042771;GO:0042771;GO:0045820;GO:0048011;GO:0051607;GO:0051607;GO:0071549;GO:0071889;GO:0072593;GO:1901216;GO:1902532;	K08270	-	T	0UHX7;0IIEE;12UA5;0V5YD;0DG7Y;09UYG;1CQXE	DNA damage-inducible transcript 4 protein	529235	Q08E62
DDO	42.9955	58.7156	27.2754	0.464533	-1.10615	0.000369656	0.00415178	NC_037336.1	39796362	39813956	+	1940	DDO	GO:0003884;GO:0005102;GO:0005829;GO:0006531;GO:0007320;GO:0007625;GO:0008445;GO:0016491;GO:0019478;GO:0042445;GO:0046416;GO:0048037;GO:0055114;GO:0071949;GO:0003884;GO:0003884;GO:0003884;GO:0005102;GO:0005515;GO:0005829;GO:0006531;GO:0006533;GO:0008445;GO:0016491;GO:0016491;GO:0019478;GO:0046416;GO:0046416;GO:0046416;GO:0048037;GO:0055114;GO:0055114;GO:0071949;GO:0071949;	K00272	[EC:1.4.3.1]	E	13B1A;0V8ER;1CTJK;0DIU8;09XGQ;0UH4Q;KOG3923	D-aspartate oxidase	280763	P31228
DGAT2	24.4025	42.614	6.19103	0.145282	-2.78308	1.02486e-09	6.64375e-08	NC_037342.1	55160672	55193146	+	2483	DGAT2	GO:0003846;GO:0004144;GO:0005783;GO:0005789;GO:0005811;GO:0006071;GO:0006629;GO:0006640;GO:0006651;GO:0008374;GO:0016020;GO:0016021;GO:0019432;GO:0019915;GO:0030176;GO:0034383;GO:0035336;GO:0035356;GO:0042632;GO:0046339;GO:0048471;GO:0050252;GO:0055089;GO:0060613;GO:0071400;GO:0097006;GO:1990578	K11160	-	-	-	diacylglycerol O-acyltransferase 2	404129	Q70VZ8
DHRS9	29.893	52.1341	7.65189	0.146773	-2.76834	1.29811e-11	1.20002e-09	NC_037329.1	27068204	27092072	-	1508	DHRS9	GO:0004022;GO:0004022;GO:0004745;GO:0004745;GO:0005737;GO:0005783;GO:0005789;GO:0008209;GO:0016020;GO:0016491;GO:0030176;GO:0030176;GO:0031090;GO:0042448;GO:0042904;GO:0042904;GO:0043231;GO:0047023;GO:0047023;GO:0047035;GO:0047035;GO:0047044;GO:0047044;GO:0055114;	K11149	[EC:1.1.-.-]	-	-	dehydrogenase/reductase SDR family member 9 precursor	282851	Q8HYR6
DKK3	1626.8	2281.66	971.944	0.42598	-1.23114	1.26953e-40	1.80307e-37	NC_037342.1	40685311	40735281	+	2574	DKK3	GO:0005576;GO:0005576;GO:0005615;GO:0007275;GO:0007275;GO:0030178;GO:0030178;GO:0039706;GO:0048019;GO:0090090;GO:2000272;GO:0005576;GO:0007275;GO:0030178;	-	-	T	0E8TP;13EGT;0WHXT;0B5B0;0IRWK;0V3F9;1DFQK	dickkopf-related protein 3 precursor	506627	A6QL81
DLGAP5	21.3971	30.7262	12.068	0.392759	-1.34828	0.00220168	0.0172458	NC_037337.1	67631542	67677220	-	3180	DLGAP5	GO:0004721;GO:0005634;GO:0005739;GO:0005815;GO:0005829;GO:0006470;GO:0023052;GO:0023052;GO:0031616;	K16804	-	T	09YMT;0V9JJ;13KBB;1CUW5;0DK2D;0UNYW;KOG3971	disks large-associated protein 5	509161	Q08DQ9
DLL3	10.7638	16.575	4.95264	0.298803	-1.74274	0.00772849	0.045166	NC_037345.1	49172445	49184597	+	2670	DLL3	GO:0001501;GO:0001501;GO:0001756;GO:0005509;GO:0005509;GO:0007386;GO:0009888;GO:0016020;GO:0016021;GO:0048339;GO:0050768;	K06051	-	T	13P2I;KOG1217;09Z6F;0UPNS;1CVGV;0VA3T;0DKNB	delta-like protein 3 precursor	505993	E1B9I8
DNAH17	49.4183	70.4526	28.3839	0.402879	-1.31158	7.50131e-06	0.000157942	NC_037346.1	53693613	53788109	+	14901	DNAH17	GO:0003777;GO:0005524;GO:0007018;GO:0030286;GO:0003777;GO:0005524;GO:0007018;GO:0030286;GO:0003777;GO:0005524;GO:0007018;GO:0030286;GO:0003777;GO:0005524;GO:0007018;GO:0030286;GO:0003777;GO:0003777;GO:0005524;GO:0005524;GO:0007018;GO:0007018;GO:0007018;GO:0008569;GO:0030286;GO:0030286;GO:0030286;GO:0045503;GO:0045505;GO:0051959;GO:0003777;GO:0005524;GO:0007018;GO:0030286;GO:0003777;GO:0005524;GO:…	K10408	-	Z	1CT94;0UKST;0V7NF;0DIII;09WPZ;KOG3595;12Q50	dynein heavy chain 17, axonemal isoform X7	788092	-
DNAI1	12.6067	18.6374	6.5761	0.352844	-1.5029	0.00964868	0.0533976	NC_037335.1	75826747	75895209	+	2581	DNAI1	GO:0003341;GO:0003351;GO:0003774;GO:0005515;GO:0005737;GO:0005737;GO:0005813;GO:0005856;GO:0005874;GO:0007018;GO:0007368;GO:0007507;GO:0008286;GO:0008574;GO:0030286;GO:0030286;GO:0036157;GO:0036158;GO:0042995;GO:0045503;GO:0045504;GO:0005515;	K10409	-	Z	13GEY;0B6MK;0WJCJ;0IU35;1DGH7;0E9NK;0V3YW	dynein intermediate chain 1, axonemal	524709	Q32KS2
DNM1	11.7179	17.5795	5.85641	0.333139	-1.5858	0.00926307	0.0519071	NC_037338.1	98822580	98875114	+	4825	DNM1	GO:0000166;GO:0001917;GO:0003924;GO:0003924;GO:0003924;GO:0005515;GO:0005525;GO:0005525;GO:0005525;GO:0005634;GO:0005654;GO:0005737;GO:0005737;GO:0005856;GO:0005874;GO:0005886;GO:0006897;GO:0006897;GO:0006898;GO:0007032;GO:0008017;GO:0008022;GO:0014069;GO:0016020;GO:0016185;GO:0016185;GO:0016787;GO:0019901;GO:0030117;GO:0030424;GO:0031410;GO:0031623;GO:0042584;GO:0042802;GO:0043197;GO:0044327;GO:…	K01528	[EC:3.6.5.5]	U	0DG5A;KOG0446;1CQUW;0UHSY;12NCM;09UVW;0V5VJ	dynamin-1	508794	Q08DF4
DSG3	16.7734	23.4032	10.1436	0.433428	-1.20613	0.0153419	0.076033	NC_037351.1	25666298	25699081	-	5218	DSG3	GO:0005509;GO:0005509;GO:0005886;GO:0005886;GO:0005886;GO:0007155;GO:0007155;GO:0007155;GO:0007156;GO:0007156;GO:0016020;GO:0016020;GO:0016020;GO:0016021;	K07598	-	Z;U	0UI7C;09TST;1CPSY;0V4S4;0DF33;13JJ4;KOG3594	desmoglein-3 precursor	529902	E1BM91
DUPD1	8.73315	15.1643	2.302	0.151804	-2.71972	0.000830829	0.00790984	NC_037355.1	30816911	30848869	-	2102	DUPD1	GO:0004721;GO:0004725;GO:0004725;GO:0004725;GO:0005737;GO:0006470;GO:0006470;GO:0006470;GO:0006470;GO:0008138;GO:0008138;GO:0008138;GO:0008138;GO:0016311;GO:0016311;GO:0016787;GO:0016791;GO:0016791;GO:0032991;GO:0035335;GO:0042803;	K14165	-	V	0A0DQ;0UR90;0VB9V;0DN0E;1CWWK;KOG1716;12N5F	dual specificity phosphatase DUPD1	616082	P0C591
DUSP1	3902.21	5533.41	2271	0.410416	-1.28484	5.23038e-52	2.04286e-48	NC_037347.1	4540528	4543611	-	2024	DUSP1	GO:0000188;GO:0004721;GO:0004722;GO:0004725;GO:0004725;GO:0004725;GO:0004725;GO:0004725;GO:0005634;GO:0005634;GO:0005737;GO:0005737;GO:0006470;GO:0006470;GO:0007162;GO:0008138;GO:0008138;GO:0008138;GO:0008138;GO:0008285;GO:0016311;GO:0016311;GO:0016787;GO:0016791;GO:0016791;GO:0017017;GO:0017017;GO:0017017;GO:0017017;GO:0035335;GO:0035335;GO:0035970;GO:0043407;GO:0043409;GO:0051019;GO:0070262;GO:…	K21278	-	V	0DIVA;13H9Y;0V8FX;09XHW;1CTKP;KOG1716;0UPHN	dual specificity protein phosphatase 1	539175	Q2KJE3
DUSP27	12.8663	19.2389	6.49381	0.337536	-1.56689	0.00686551	0.0411115	NC_037330.1	1606162	1673368	-	5220	DUSP27	GO:0006470;GO:0006470;GO:0008138;GO:0008138;GO:0016311;GO:0016311;GO:0016791;GO:0016791;	K14165	-	V	1CWY9;0URAU;0A0F4;0VBBC;12PK8;0DN1Y;KOG1716	inactive dual specificity phosphatase 27	100124500	A6QNU6
DUSP5	792.861	1094.06	491.664	0.449394	-1.15395	2.85251e-28	2.12213e-25	NC_037353.1	31063686	31076459	+	2409	DUSP5	GO:0000188;GO:0004721;GO:0004725;GO:0004725;GO:0004725;GO:0005634;GO:0005737;GO:0006470;GO:0006470;GO:0008138;GO:0008138;GO:0008138;GO:0008138;GO:0016311;GO:0016311;GO:0016311;GO:0016787;GO:0016791;GO:0016791;GO:0016791;GO:0017017;GO:0017017;GO:0017017;GO:0035335;GO:0035970;	K04459	-	V	0DPDW;13MS0;0VCMA;0UKGT;0A1RP;1CYBQ;KOG1716	dual specificity protein phosphatase 5	507061	-
DUSP6	185.029	272.218	97.8402	0.359418	-1.47626	3.33498e-16	6.5128e-14	NC_037332.1	19212969	19217523	-	2931	DUSP6	GO:0000188;GO:0001933;GO:0004721;GO:0004721;GO:0004725;GO:0005737;GO:0005737;GO:0005737;GO:0005829;GO:0006470;GO:0006470;GO:0006470;GO:0006470;GO:0008138;GO:0008138;GO:0008138;GO:0016311;GO:0016311;GO:0016787;GO:0016791;GO:0016791;GO:0017017;GO:0017017;GO:0017017;GO:0017017;GO:0035335;GO:0043065;GO:0043065;GO:0051409;GO:0060420;GO:0060420;GO:0070373;GO:0070373;	K21946	-	V	12NUM;09UCM;0UH1D;0V5BV;0DFN8;1CQBT;KOG1717	dual specificity protein phosphatase 6	515310	Q2KJ36
E2F8	19.6114	29.1615	10.0613	0.34502	-1.53525	0.0348768	0.139713	NC_037356.1	25699179	25717572	+	3880	E2F8	GO:0000122;GO:0000122;GO:0000978;GO:0000987;GO:0001227;GO:0001890;GO:0002040;GO:0003677;GO:0003700;GO:0003700;GO:0003714;GO:0005634;GO:0005634;GO:0005667;GO:0005730;GO:0005829;GO:0006355;GO:0008283;GO:0032466;GO:0032877;GO:0033301;GO:0042802;GO:0042803;GO:0045944;GO:0060707;GO:0060718;GO:0070365;GO:0000122;GO:0000122;GO:0000981;GO:0001890;GO:0002040;GO:0003677;GO:0003677;GO:0003700;GO:0003700;GO:…	K09391	-	K	0A3KS;0DPRG;1CYQQ;0UTE1;12RTC;KOG2578;0VEFT	transcription factor E2F8	786629	E1BKK0
EBD	672.506	1023.23	321.785	0.314481	-1.66896	1.17351e-11	1.09783e-09	NC_037354.1	7165176	7180423	+	779	EBD	GO:0005576;GO:0005576;GO:0005576;GO:0005615;GO:0006935;GO:0006952;GO:0006952;GO:0006952;GO:0031731;GO:0042056;GO:0042742;GO:0042742;GO:0050918;GO:0060326;	K21100	-	-	-	enteric beta-defensin precursor	281743	O02775
ECSCR	45.8024	61.66	29.9447	0.485642	-1.04203	0.000552546	0.00572442	NC_037334.1	50720933	50730677	-	2421	ECSCR	GO:0001525;GO:0005737;GO:0005829;GO:0005886;GO:0005886;GO:0006915;GO:0006935;GO:0007275;GO:0016020;GO:0016021;GO:0016525;GO:0030154;GO:1901800;GO:2000353;	-	-	T	0A7Z8;0UVRV;0VIUI;0DUCF;0J4RP;13X34;1D40I	endothelial cell-specific chemotaxis regulator isoform 3 precursor	511765	Q2KIX5
EGR3	11.6836	18.195	5.17223	0.284266	-1.81469	0.00332879	0.0239106	NC_037335.1	69994728	70000031	-	4045	EGR3	GO:0001938;GO:0002042;GO:0003676;GO:0007274;GO:0007422;GO:0033089;GO:0035767;GO:0035924;GO:0043066;GO:0043565;GO:0044344;GO:0045586;GO:0045944;GO:0000977;GO:0000981;GO:0003676;GO:0003676;GO:0003677;GO:0005634;GO:0005634;GO:0006357;GO:0045944;GO:0046872;GO:0071363;	K12497	-	K	0VB7I;1CWU1;13IUJ;0DMY7;0A0BF;KOG1721;0UKED	early growth response protein 3	526233	A0A3Q1LVC9
EIF4EBP1	7.38254	11.4424	3.32264	0.290378	-1.78399	0.0451313	0.167918	NC_037354.1	33247066	33269505	+	811	EIF4EBP1	GO:0000082;GO:0002192;GO:0005737;GO:0005829;GO:0005829;GO:0006417;GO:0008190;GO:0008190;GO:0008190;GO:0008190;GO:0008190;GO:0008190;GO:0008286;GO:0017148;GO:0030371;GO:0030371;GO:0031929;GO:0031929;GO:0045931;GO:0045947;GO:0045947;GO:0045947;GO:0045947;GO:0045947;GO:0045947;GO:0071549;	K07205	-	J	0J2Z0;13WGN;1D3VF;0A80N;0VIV1;0DUQ9;0UVGT	eukaryotic translation initiation factor 4E-binding protein 1	509613	Q0P5A7
EMP1	239.405	382.083	96.728	0.25316	-1.98188	2.12867e-37	2.55817e-34	NC_037332.1	96632244	96654008	-	2846	EMP1	GO:0005886;GO:0005886;GO:0008219;GO:0016020;GO:0016020;GO:0016020;GO:0016021;GO:0016021;GO:0016021;GO:0016049;GO:0032060;	-	-	U	1D35G;0VHND;0UV06;0DTTB;13PXT;0IW7W;0A6UE	epithelial membrane protein 1	786490	E1BI85
ENHO	15.7646	21.3856	10.1436	0.47432	-1.07607	0.0359335	0.142521	NC_037335.1	75895267	75897160	-	964	ENHO	GO:0005179;GO:0005576;GO:0005886;GO:0045747;GO:0046627;GO:0046676;GO:0051055;GO:1903026	-	-	-	-	adropin precursor	783487	A2VE22
ENO2	144.095	196.661	91.5287	0.465413	-1.10342	2.13022e-07	7.5466e-06	NC_037332.1	103538376	103546537	-	2225	ENO2	GO:0000015;GO:0000015;GO:0000287;GO:0000287;GO:0001917;GO:0004634;GO:0004634;GO:0005737;GO:0005829;GO:0005886;GO:0006096;GO:0006096;GO:0016020;GO:0043025;GO:0043204;GO:0000015;GO:0000287;GO:0004634;GO:0006096;	K01689	[EC:4.2.1.11]	G	0UQR0;0V5IG;KOG2670;0DFUY;09UJ9;12NHF;1CQIB	gamma-enolase	526006	A6QR19
ERAS	11.4528	16.9472	5.95834	0.351584	-1.50806	0.0131012	0.0679549	NC_037357.1	86935714	86938688	+	1296	ERAS	GO:0000166;GO:0003924;GO:0003924;GO:0005525;GO:0005525;GO:0005525;GO:0007165;GO:0007165;GO:0016020;GO:0016020;	K17196	-	S;J	1D033;13IEQ;0VE5X;0A0KR;KOG0395;0DQYT;0UU28	GTPase ERas	540065	E1BEP6
ESCO2	21.8548	34.9072	8.80236	0.252164	-1.98756	2.48793e-05	0.000435474	NC_037335.1	10992673	11020820	-	3370	ESCO2	GO:0000785;GO:0001741;GO:0002244;GO:0004468;GO:0005634;GO:0005694;GO:0005794;GO:0006275;GO:0006275;GO:0006302;GO:0007059;GO:0007062;GO:0010369;GO:0016407;GO:0030054;GO:0031618;GO:0034421;GO:0034421;GO:0035861;GO:0071168;	K11268	[EC:2.3.1.-]	L	KOG3014;1CUP9;12TM0;0DJVZ;09YFR;0UHFK;0V9DJ	N-acetyltransferase ESCO2	538949	A6QNP8
ESM1	13.5768	20.5989	6.55461	0.318202	-1.65199	0.00329808	0.0237144	NC_037347.1	24108178	24117012	+	2064	ESM1	GO:0001525;GO:0001525;GO:0002040;GO:0005171;GO:0005171;GO:0005178;GO:0005178;GO:0005520;GO:0005520;GO:0005576;GO:0005576;GO:0008284;GO:1902204;GO:1902204;	-	-	T	1DCTQ;0B0CX;0KDCU;0WCVY;0V18M;14TJ6;0E5U0	endothelial cell-specific molecule 1 precursor	539571	A5D7V3
ESPL1	47.5094	64.7038	30.3149	0.468517	-1.09383	0.000334196	0.00382781	NC_037332.1	26730176	26751945	-	6568	ESPL1	GO:0000070;GO:0000070;GO:0000212;GO:0000278;GO:0004197;GO:0005634;GO:0005634;GO:0005634;GO:0005737;GO:0005813;GO:0005813;GO:0006508;GO:0006508;GO:0007059;GO:0007127;GO:0008233;GO:0008233;GO:0008233;GO:0008234;GO:0045143;GO:0051307;GO:0072686;	K02365	[EC:3.4.22.49]	D	0V7Q6;12QII;0DI1J;1CSS6;0UU09;KOG1849;09WRU	separin	506740	F1MW01
ETV4	47.4607	80.969	13.9523	0.172317	-2.53686	2.56306e-15	4.12811e-13	NC_037346.1	43447252	43462791	-	3331	ETV4	GO:0000978;GO:0000981;GO:0003677;GO:0003700;GO:0003700;GO:0005634;GO:0005634;GO:0005634;GO:0005634;GO:0005730;GO:0006355;GO:0006355;GO:0006357;GO:0030154;GO:0043565;GO:0043565;GO:0045944;	K15592	-	K	1CUMG;KOG3806;13K5Q;0UT89;0VD65;0A2A7;0DPYA	ETS translocation variant 4 isoform X4	533129	E1BFS7
ETV5	130.355	194.514	66.1954	0.340312	-1.55507	5.11467e-16	9.51268e-14	NC_037328.1	81135295	81194599	+	4060	ETV5	GO:0000977;GO:0000981;GO:0001228;GO:0003677;GO:0003700;GO:0003700;GO:0003700;GO:0005634;GO:0005634;GO:0005634;GO:0005634;GO:0005634;GO:0005654;GO:0005886;GO:0006355;GO:0006355;GO:0006357;GO:0007274;GO:0007626;GO:0030154;GO:0034599;GO:0043565;GO:0043565;GO:0044212;GO:0045893;GO:0045944;GO:0050807;GO:0060762;GO:0071340;	K15593	-	K	09WFK;1CW0S;0DM5P;KOG3806;0UJGZ;0VAIM;12SGW	ETS translocation variant 5	541166	E1BCP8
EXD1	14.3202	21.8391	6.80131	0.311428	-1.68303	0.00465458	0.0305797	NC_037337.1	36676861	36719662	-	5384	EXD1	GO:0003676;GO:0003676;GO:0006139;GO:0006139;GO:0008408;GO:0008408;GO:0031047;GO:0034587;GO:0090305;GO:1990923;	K18740	-	L	13IZR;KOG2405;0DFAC;0UI8F;0V4ZC;1CQ03;09U0M	piRNA biogenesis protein EXD1 isoform X1	617602	-
EXO1	15.6677	26.7108	4.62457	0.173135	-2.53003	0.000347015	0.00396302	NC_037343.1	34954133	35000953	-	6413	EXO1	GO:0002455;GO:0003677;GO:0003677;GO:0003677;GO:0003682;GO:0003824;GO:0003824;GO:0004518;GO:0004518;GO:0005634;GO:0005634;GO:0005634;GO:0005654;GO:0005886;GO:0006281;GO:0006281;GO:0006298;GO:0006298;GO:0006310;GO:0006310;GO:0016446;GO:0016604;GO:0016788;GO:0016788;GO:0017108;GO:0035312;GO:0035312;GO:0035312;GO:0035312;GO:0045145;GO:0045190;GO:0048256;GO:0048256;GO:0051908;GO:0090305;	K10746	[EC:3.1.-.-]	L	12QIT;KOG2518;0UTMW;0VAQV;0DQCW;1CZEU;09ZUD	exonuclease 1	506390	-
FAM107A	19.3587	27.3317	11.3857	0.416573	-1.26336	0.00632927	0.038521	NC_037349.1	42723677	42816762	+	5966	FAM107A	GO:0001558;GO:0001725;GO:0005634;GO:0005737;GO:0005925;GO:0015629;GO:0016607;GO:0030335;GO:0031398;GO:0031647;GO:0032587;GO:0032956;GO:0051895;GO:0070507;GO:2000134;	-	-	S	0IX5W;0VHGI;0DTN4;13RK5;0UUZG;0A6NF;1D2ZP	protein FAM107A	538515	A4FV31
FAM110D	8.18655	13.1131	3.26001	0.248607	-2.00806	0.00747785	0.0440688	NC_037329.1	126936276	126940061	-	2130	FAM110D		-	-	-	-	protein FAM110D	787384	A6H7I7
FAM171A2	69.7361	99.3212	40.151	0.404254	-1.30667	1.64089e-07	5.93417e-06	NC_037346.1	44156311	44166950	-	3199	FAM171A2	GO:0016020;GO:0016021;	-	-	S	0UMK2;0DNA1;0VBIT;13J8S;1CX6U;0A0NP;0IEC0	protein FAM171A2 isoform X1	615144	-
FAM19A3	7.8988	13.5022	2.29545	0.170006	-2.55634	0.00135017	0.0116154	NC_037330.1	30596613	30609293	-	8041	FAM19A3	GO:0005615;GO:1903979;GO:1903980	-	-	-	-	protein FAM19A3 isoform X2	510868	A0A3Q1NIM1
FAM212A	4.54247	7.45493	1.63	0.218648	-2.19332	0.0391943	0.151642	NC_037349.1	50430255	50432012	-	1021	FAM212A	GO:0021915;GO:0030291;GO:0030291;GO:0071901;	-	-	S	0VDN1;0IWR5;0DQSY;0UTYE;13T4X;1CZWF;0A35F	PAK4-inhibitor INKA1	616365	A6QLG8
FAM71F2	23.4445	34.4566	12.4325	0.360816	-1.47066	0.000491962	0.0052275	NC_037331.1	92648962	92674006	+	1544	FAM71F2	GO:0001819;GO:0008284;GO:0010884;	-	-	S	0DPUY;1CYU9;0A26X;0VD2K;0IYAN;0UT5R;13S5B	protein FAM71F2	540061	F1N304
FBP2	14.3491	22.8493	5.84894	0.255978	-1.96591	0.000728004	0.00710851	NC_037335.1	81003308	81046041	-	1281	FBP2	GO:0005634;GO:0005654;GO:0005737;GO:0005737;GO:0005829;GO:0005886;GO:0005975;GO:0005975;GO:0005975;GO:0005986;GO:0006000;GO:0006002;GO:0006094;GO:0006094;GO:0016311;GO:0016787;GO:0016791;GO:0016791;GO:0030018;GO:0030054;GO:0030388;GO:0042132;GO:0042132;GO:0042132;GO:0042132;GO:0042578;GO:0042578;GO:0042802;GO:0046872;GO:0005975;GO:0016791;GO:0042132;	K03841	[EC:3.1.3.11]	G	12PV4;0DFU0;1CQHD;KOG1458;0V5HJ;0UH9Q;09UI9	fructose-1,6-bisphosphatase isozyme 2	514066	Q2KJJ9
FEZ1	22.084	34.0318	10.1361	0.297843	-1.74738	8.52092e-05	0.0012395	NC_037356.1	28906688	28949294	-	2709	FEZ1	GO:0005737;GO:0005737;GO:0005813;GO:0030424;GO:0043015;GO:0005737;GO:0005794;GO:0005813;GO:0043015;GO:1902902;	-	-	U	0DIBH;KOG3919;0UKSR;12X1J;1CT20;0V7Z1;09X0V	fasciculation and elongation protein zeta-1	511751	Q5BIR8
FNDC4	27.2646	38.8367	15.6925	0.404064	-1.30735	0.0023925	0.0183856	NC_037338.1	72189744	72192917	+	1695	FNDC4	GO:0005515;GO:0005576;GO:0005576;GO:0005615;GO:0005615;GO:0005783;GO:0005886;GO:0005886;GO:0016020;GO:0016021;GO:0050728;GO:0050728;GO:0050728;GO:0071559;	-	-	U	0VDBC;12QNB;0US3A;0A2FM;0DQ2Q;0IEB6;1CZ3Q	fibronectin type III domain-containing protein 4 precursor	781806	A6QPL2
FNDC5	2.83687	5.34476	0.328988	0.0615534	-4.02202	0.0215915	0.09846	NC_037329.1	120805277	120807584	+	1564	FNDC5	GO:0005576;GO:0005886;GO:0090336	-	-	-	-	fibronectin type III domain-containing protein 5	538905	A6QQK4
FOSB	4393.9	6114.79	2673.02	0.43714	-1.19383	6.56896e-06	0.000141946	NC_037345.1	53074343	53081311	+	3786	FOSB	GO:0000978;GO:0000978;GO:0001228;GO:0003677;GO:0003677;GO:0003677;GO:0003677;GO:0003700;GO:0003700;GO:0005634;GO:0005634;GO:0005634;GO:0005634;GO:0005654;GO:0006355;GO:0006355;GO:0006357;GO:0006357;GO:0043231;GO:0045944;GO:0071277;GO:0003677;GO:0003700;GO:0005634;GO:0006355;GO:0006357;	K09029	-	K	0VDJP;0UQ9C;1CW78;138Q1;KOG1414;0DMC2;0A2PT	protein fosB	540819	A6QLQ3
FOXM1	11.7767	18.2932	5.26014	0.287547	-1.79813	0.00326081	0.0235414	NC_037332.1	106886634	106900654	+	3529	FOXM1	GO:0000086;GO:0000122;GO:0000977;GO:0003677;GO:0003700;GO:0003700;GO:0005634;GO:0006355;GO:0006355;GO:0006978;GO:0008284;GO:0019901;GO:0032873;GO:0043565;GO:0043565;GO:0045892;GO:0045893;GO:0045944;GO:0046578;GO:0071156;GO:0090344;GO:2000377;GO:2000781;GO:0003700;GO:0006355;GO:0043565;	K09406	-	K	0DI1G;1CSS3;0UKDR;0A2BM;0VBKK;13B4D;KOG2294	forkhead box protein M1 isoform X1	513643	A0A3Q1M4J3
FOXS1	16.7206	24.7014	8.73974	0.353815	-1.49893	0.00311642	0.0226666	NC_037340.1	61378625	61379933	-	1309	FOXS1	GO:0000122;GO:0000978;GO:0000981;GO:0001227;GO:0001568;GO:0001568;GO:0001568;GO:0003677;GO:0003677;GO:0003700;GO:0003700;GO:0005634;GO:0005634;GO:0005634;GO:0005634;GO:0005634;GO:0006355;GO:0006355;GO:0006357;GO:0009653;GO:0030154;GO:0040018;GO:0043433;GO:0043565;GO:0043565;GO:0045892;GO:0050885;	K09412	-	K	09XJI;0V8HH;1CTNJ;13P9N;0UMJI;0DIX4;KOG2294	forkhead box protein S1	540142	A5PJI1
FRRS1	10.8198	17.6945	3.94511	0.222957	-2.16516	0.000982867	0.00905385	NC_037330.1	43472655	43525463	+	2673	FRRS1	GO:0016020;GO:0016021;GO:0055114;	-	-	T	0VDRD;0DQI0;0USN4;0A2VY;KOG4293;1CZK7;13JGG	ferric-chelate reductase 1 precursor	516522	A2VE04
FST	286.917	422.534	151.3	0.358079	-1.48165	2.48447e-25	1.38625e-22	NC_037347.1	25581178	25586895	-	1672	FST	GO:0000122;GO:0002244;GO:0005515;GO:0005576;GO:0032926;GO:0038102;GO:0048185;GO:0051798;	K04661	-	W	0E7WV;1DEWH;0V2WX;0B3TR;0WG85;13C0W;0IP0F	follistatin precursor	327681	P50291
GALNT16	300.896	443.352	158.44	0.357369	-1.48451	9.94189e-27	5.97393e-24	NC_037337.1	81045179	81147950	+	4012	GALNT16	GO:0000139;GO:0004653;GO:0005794;GO:0005794;GO:0006486;GO:0016020;GO:0016021;GO:0016740;GO:0016757;GO:0018242;GO:0018243;GO:0030246;	K00710	[EC:2.4.1.41]	O	KOG3738;09TRW;0DF29;0V4R7;0USJU;12NCA;1CY5A	polypeptide N-acetylgalactosaminyltransferase 16	526331	A6QLD9
GJA1	52.6152	77.4091	27.8213	0.359406	-1.47631	2.23298e-07	7.787e-06	NC_037336.1	29748655	29761667	-	3095	GJA1	GO:0001649;GO:0001701;GO:0001701;GO:0001764;GO:0001764;GO:0001947;GO:0001947;GO:0002070;GO:0002070;GO:0002088;GO:0003294;GO:0005102;GO:0005243;GO:0005243;GO:0005243;GO:0005654;GO:0005737;GO:0005737;GO:0005739;GO:0005739;GO:0005764;GO:0005769;GO:0005770;GO:0005771;GO:0005783;GO:0005794;GO:0005829;GO:0005882;GO:0005886;GO:0005886;GO:0005911;GO:0005916;GO:0005916;GO:0005921;GO:0005921;GO:0005921;GO:…	K07372	-	T	0UNWZ;13J4J;0IF97;09WA4;1CUUB;0V9HT;0DK0B	gap junction alpha-1 protein	281193	P18246
GK	55.0579	74.9435	35.1723	0.469317	-1.09136	6.10942e-05	0.000938519	NC_037357.1	112859360	112935548	-	3983	GK	GO:0004370;GO:0005975;GO:0006072;GO:0016773;GO:0004370;GO:0005975;GO:0006072;GO:0016773;GO:0004370;GO:0005975;GO:0006072;GO:0016773;GO:0005975;GO:0016773;GO:0000166;GO:0004370;GO:0004370;GO:0004370;GO:0004370;GO:0005524;GO:0005737;GO:0005737;GO:0005739;GO:0005739;GO:0005741;GO:0005975;GO:0005975;GO:0006071;GO:0006071;GO:0006072;GO:0006072;GO:0006641;GO:0016020;GO:0016301;GO:0016310;GO:0016310;GO:…	K00864	[EC:2.7.1.30]	G	KOG2517;0UFQA;0DHQ5;09UHN;0V5GV;12P47;1CSEH	glycerol kinase	505987	Q0IID9
GLI1	122.175	167.026	77.3232	0.462941	-1.1111	0.000106658	0.00150662	NC_037332.1	55992681	56003151	-	3865	GLI1	GO:0000977;GO:0000978;GO:0000981;GO:0001649;GO:0003676;GO:0003676;GO:0003677;GO:0003677;GO:0003677;GO:0003677;GO:0003682;GO:0005634;GO:0005634;GO:0005654;GO:0005737;GO:0005737;GO:0005829;GO:0005929;GO:0005930;GO:0007224;GO:0007224;GO:0007224;GO:0007224;GO:0007283;GO:0007418;GO:0008017;GO:0008284;GO:0008284;GO:0008284;GO:0009611;GO:0009913;GO:0009953;GO:0009954;GO:0021696;GO:0021938;GO:0021983;GO:…	K16797	-	K	0UTCF;12R27;0V98N;09YB3;KOG1721;1CZ2Z;0DHR1	zinc finger protein GLI1	517588	A6H727
GNB3	26.8595	39.0266	14.6924	0.376473	-1.40938	0.00509463	0.032647	NC_037332.1	103602563	103609014	-	1750	GNB3	GO:0005515;GO:0006884;GO:0007165;GO:0010468;GO:0010906;GO:0030425;GO:0032350;GO:0045598;GO:0051020;GO:0090181;GO:0090207;GO:1903725;GO:0005515;GO:0007165;GO:0007165;	K07825	-	S;T	12NUC;0UQS5;1CQKF;0V5KU;KOG0286;09UMA;0DFX3	guanine nucleotide-binding protein G(I)/G(S)/G(T) subunit beta-3	513340	E1BB14
GNG4	35.6155	49.039	22.192	0.452537	-1.14389	0.000760277	0.00733198	NC_037355.1	8295600	8364842	-	4604	GNG4	GO:0003924;GO:0003924;GO:0005834;GO:0005834;GO:0005834;GO:0005886;GO:0007165;GO:0007186;GO:0007186;GO:0016020;GO:0030308;GO:0030308;GO:0031681;	K04541	-	T	13U6Z;KOG4119;0DVH5;0UW8F;0A99M;1D4TS;0VK66	guanine nucleotide-binding protein G(I)/G(S)/G(O) subunit gamma-4	100125276	A4IFL6
GPBAR1	92.4567	138.613	46.3007	0.334029	-1.58195	1.52128e-12	1.62787e-10	NC_037329.1	106289810	106293248	+	1751	GPBAR1	GO:0004930;GO:0004930;GO:0004930;GO:0005737;GO:0005886;GO:0005886;GO:0007165;GO:0007186;GO:0007186;GO:0007186;GO:0016020;GO:0016021;GO:0016021;GO:0016021;GO:0038181;GO:0038183;GO:2000810;	K08400	-	T	0A3BJ;13MJJ;0IZAJ;0US7Y;0DQZ6;0VE6E;1CWI3	G-protein coupled bile acid receptor 1	317756	Q862A9
GPR37L1	57.8544	85.9828	29.7261	0.345721	-1.53232	5.17293e-08	2.19611e-06	NC_037343.1	80440033	80443949	-	1952	GPR37L1	GO:0003085;GO:0003085;GO:0004930;GO:0004930;GO:0004930;GO:0004930;GO:0005886;GO:0005886;GO:0005886;GO:0007165;GO:0007186;GO:0007186;GO:0007186;GO:0007193;GO:0008528;GO:0016020;GO:0016021;GO:0016021;GO:0016021;GO:0021940;GO:0036505;GO:0042277;GO:0042995;GO:0043235;GO:0043410;GO:0043410;GO:0045665;GO:0045879;GO:0048712;GO:0060170;GO:1903206;	K04244	-	T	KOG3656;0DIFE;1CT63;0UT1N;13ME3;0V82W;09X4C	prosaposin receptor GPR37L1 precursor	527572	Q17QD8
GRO1	92.2624	153.775	30.7495	0.199964	-2.32219	2.87667e-23	1.28406e-20	NC_037333.1	89072989	89075128	+	1091	GRO1	GO:0005125;GO:0005576;GO:0005576;GO:0005576;GO:0005615;GO:0005615;GO:0006935;GO:0006935;GO:0006952;GO:0006952;GO:0006954;GO:0006954;GO:0006955;GO:0006955;GO:0006955;GO:0008009;GO:0008009;GO:0008009;GO:0008083;GO:0010469;GO:0030593;GO:0030595;GO:0061844;GO:0070098;GO:0071222;	K05505	-	-	-	growth-regulated protein homolog alpha precursor	281212	O46676
GUCA2A	1.68041	3.36081	0	0	-Inf	0.0382544	0.14923	NC_037330.1	104015493	104031213	+	624	GUCA2A	GO:0005576;GO:0005576;GO:0030250;GO:0030250;GO:0030250;GO:0031284;	-	-	T	0VJIW;0A8HI;1D4FQ;13X5M;0DV0E;0J44S;0UW28	guanylin precursor	531794	E1BIM0
GUCY2C	89.3688	121.433	57.3043	0.4719	-1.08345	9.37217e-06	0.000189356	NC_037332.1	95172958	95238342	+	3772	GUCY2C	GO:0000166;GO:0001653;GO:0004383;GO:0004383;GO:0004383;GO:0004672;GO:0004672;GO:0005524;GO:0005524;GO:0005886;GO:0006182;GO:0006182;GO:0006468;GO:0006468;GO:0007165;GO:0007168;GO:0009190;GO:0009190;GO:0009636;GO:0016020;GO:0016021;GO:0016829;GO:0016849;GO:0016849;GO:0035556;GO:0035556;GO:0042127;	K12320	[EC:4.6.1.2]	T	09XA8;0V88J;0DIMP;1CTCK;KOG1023;13JWV;0UP8W	heat-stable enterotoxin receptor precursor	282244	O77690
H1F0	439.45	603.562	275.338	0.456189	-1.1323	1.40097e-20	4.55988e-18	NC_037332.1	109619911	109622125	+	2215	H1F0	GO:0000786;GO:0003690;GO:0005634;GO:0006334;GO:0006355;GO:0016584;GO:0030261;GO:0031492;GO:0031936;GO:0042025;GO:0045910	K11275	-	-	-	histone H1.0	617975	Q0IIJ2
HAPLN4	83.9491	115.725	52.1733	0.450838	-1.14932	3.75624e-07	1.21247e-05	NC_037334.1	4011062	4019451	+	5173	HAPLN4	GO:0001501;GO:0005540;GO:0007155;GO:0007417;GO:0031012	K06853	-	-	-	hyaluronan and proteoglycan link protein 4	539254	F1N2J5
HILPDA	42.6111	57.0534	28.1689	0.493729	-1.01821	0.000944515	0.00880518	NC_037331.1	92647984	92650046	+	1202	HILPDA	GO:0001819;GO:0005811;GO:0008284;GO:0010884;GO:0035425	-	-	-	-	hypoxia-inducible lipid droplet-associated protein	100125928	A6H7E7
HINT3	83.3677	120.593	46.1428	0.382634	-1.38596	3.44953e-07	1.13936e-05	NC_037336.1	25324168	25340146	-	3496	HINT3	GO:0000166;GO:0003824;GO:0003824;GO:0005634;GO:0005634;GO:0005737;GO:0005737;GO:0016787;GO:0016787;GO:0042802;GO:0042803;GO:0051289;	-	-	S;U	13R2Z;0DIMA;1CTC5;09X9W;0UHVA;KOG4359;0VK6Z	histidine triad nucleotide-binding protein 3	281817	Q2YDJ4
HIST1H1C	67.3782	111.661	23.0959	0.20684	-2.27341	1.39309e-05	0.000264129	NC_037350.1	31876343	31877997	+	1655	HIST1H1C	GO:0000122;GO:0000786;GO:0000786;GO:0003677;GO:0003677;GO:0003677;GO:0003677;GO:0003690;GO:0005515;GO:0005515;GO:0005634;GO:0005634;GO:0005634;GO:0005634;GO:0005634;GO:0005694;GO:0005719;GO:0005719;GO:0006334;GO:0006334;GO:0006355;GO:0006357;GO:0016584;GO:0016584;GO:0030261;GO:0031490;GO:0031492;GO:0031936;GO:0035327;GO:0035327;GO:0045910;GO:0080182;GO:0098532;	K11275	-	B	0A8PZ;13SKK;0DV5W;0VJKI;1D4GB;KOG4012	histone H1.2	513971	P02253
HIST1H1D	65.2251	108.976	21.4741	0.197053	-2.34334	1.53741e-17	3.58492e-15	NC_037350.1	31730229	31733886	+	3658	HIST1H1D	GO:0000786;GO:0000790;GO:0003690;GO:0005634;GO:0005719;GO:0006334;GO:0006355;GO:0016584;GO:0030261;GO:0031492;GO:0031936;GO:0042025;GO:0045910	K11275	-	-	-	histone H1.3	509275	A7MAZ5
HIST1H1E_1	9.10516	15.2036	3.00675	0.197766	-2.33813	0.00409775	0.0278707	NC_037350.1	31795624	31796837	-	1214	HIST1H1E_1	GO:0000122;GO:0000122;GO:0000786;GO:0000786;GO:0000788;GO:0003677;GO:0003677;GO:0003677;GO:0003677;GO:0003690;GO:0005509;GO:0005515;GO:0005524;GO:0005525;GO:0005634;GO:0005634;GO:0005634;GO:0005634;GO:0005634;GO:0005634;GO:0005694;GO:0005720;GO:0005720;GO:0006334;GO:0006334;GO:0006355;GO:0006357;GO:0016208;GO:0016584;GO:0016584;GO:0030261;GO:0031490;GO:0031492;GO:0031936;GO:0043531;GO:0045910;GO:…	K11275	-	B	0VJ3T;1D456;0A883;0DUU7;0UVSR;14304;KOG4012	histone H1.4	617854	-
HJURP	41.6648	69.8223	13.5074	0.193454	-2.36994	1.92743e-12	2.01475e-10	NC_037330.1	113516123	113528950	-	5396	HJURP	GO:0000777;GO:0005654;GO:0005730;GO:0005739;GO:0007059;GO:0034080;GO:0042393;GO:0042802;GO:0043254;GO:0051101	-	-	-	-	Holliday junction recognition protein isoform X1	617456	E1BB33
HRASLS	51.2656	71.8575	30.6737	0.426869	-1.22814	1.87871e-05	0.000340895	NC_037328.1	74163663	74183483	-	4500	HRASLS	-	-	-	S	1D0SN;0IWFR;0A401;0DQYI;0VEUY;0UTK3;13QQ6	phospholipid-metabolizing enzyme A-C1 isoform 2	540539	A0A3Q1LVT2
HRCT1	15.8384	21.2733	10.4034	0.489036	-1.03199	0.0436405	0.164051	NC_037335.1	60215028	60221465	+	2880	HRCT1	GO:0016021	-	-	-	-	histidine-rich carboxyl terminus protein 1	100847747	A0A3Q1MJX0
IFI16	165.277	226.416	104.137	0.459936	-1.1205	5.64799e-11	4.6687e-09	NC_037330.1	10700680	10747671	+	4334	IFI16	GO:0002218;GO:0035458	K20914	-	-	-	interferon-activable protein 203 isoform X1	506759	A0A3Q1MUY5
IGFBP5	873.776	1166.66	580.89	0.497908	-1.00605	7.31202e-23	3.08745e-20	NC_037329.1	104656175	104680027	-	6341	IGFBP5	GO:0001558;GO:0001649;GO:0001968;GO:0005615;GO:0007565;GO:0014912;GO:0017148;GO:0031069;GO:0031994;GO:0031995;GO:0042567;GO:0042593;GO:0043567;GO:0043568;GO:0043569;GO:0044342;GO:0045668;GO:0045926;GO:0048286;GO:0048662;GO:0051146;GO:0051897;GO:0060056;GO:0060416;GO:0071320;GO:1901862;GO:1904205;GO:1904707;GO:1904754	K23577	-	-	-	insulin-like growth factor-binding protein 5 precursor	404185	Q05717
IL1RAP	5.9176	10.5192	1.31595	0.125099	-2.99885	0.00209209	0.016566	NC_037328.1	76566729	76723408	-	8078	IL1RAP	GO:0004908;GO:0005515;GO:0007165;GO:0002114;GO:0004908;GO:0004908;GO:0004908;GO:0005515;GO:0007165;GO:0007165;GO:0016020;GO:0016021;GO:0019221;GO:0032736;GO:0032754;GO:0038172;GO:0042094;GO:0051092;GO:0051965;GO:0072602;GO:0098978;GO:0099151;GO:0099545;GO:0099560;GO:1905606;GO:2000778;GO:0004908;GO:0005515;GO:0007165;GO:0004908;GO:0004908;GO:0005515;GO:0007165;GO:0019221;	K04723	-	T	0IEPH;0DR84;0UJ4N;1CVG8;13JI1;0A3M9;0V8R0	interleukin-1 receptor accessory protein precursor	539334	E1BFL8
IL1RL1	3.85573	6.76655	0.944907	0.139644	-2.84018	0.022414	0.101353	NC_037338.1	7081103	7154135	+	3614	IL1RL1	GO:0002826;GO:0004908;GO:0004908;GO:0005515;GO:0007165;GO:0007165;GO:0009897;GO:0016020;GO:0016021;GO:0019221;GO:0032689;GO:0032754;GO:0043032;GO:0050729;GO:0090197;GO:0004908;GO:0005515;GO:0007165;GO:0004908;GO:0005515;GO:0007165;	K05171	-	T	0V83R;0DIG7;0UM00;1CT6V;0IPTT;09X56;13MTS	interleukin-1 receptor-like 1 precursor	520709	F1MRU1
IL24	11.8943	17.8844	5.9041	0.330125	-1.59892	0.00770955	0.0450941	NC_037343.1	4682082	4687617	+	714	IL24	-	K22668	-	O	0UT7G;13TUE;0VFA8;0DRWA;1D17A;0IZYS;09WEA	interleukin-24	526285	-
IQGAP3	85.2677	115.255	55.2809	0.479641	-1.05997	2.2882e-06	5.72894e-05	NC_037330.1	14259613	14299014	+	5913	IQGAP3	GO:0000082;GO:0000187;GO:0001934;GO:0005515;GO:0005516;GO:0005737;GO:0005911;GO:0007165;GO:0007165;GO:0007265;GO:0008361;GO:0010628;GO:0010629;GO:0016328;GO:0017016;GO:0017048;GO:0033601;GO:0043087;GO:0043087;GO:0070371;GO:0070856;GO:0071310;	K05767	-	T	12NUK;1CQKC;0UTAG;0V5KR;0DFWY;KOG2128;09UM7	ras GTPase-activating-like protein IQGAP3	505886	A6H7H0
IQUB	20.0715	27.4637	12.6792	0.461672	-1.11506	0.0148695	0.074314	NC_037331.1	87780996	87863010	-	5840	IQUB	GO:0001669;GO:0005515;GO:0007224;GO:0031514;GO:0060271;	-	-	S	0IEKT;1CTSU;0V8MA;0DEPR;0UPQJ;09TY8;12SDD	IQ and ubiquitin-like domain-containing protein	536449	F1MSL8
IRF6	20.1444	27.9172	12.3717	0.443157	-1.17411	0.0102426	0.0560288	NC_037343.1	73502286	73518532	+	2029	IRF6	GO:0003700;GO:0006355;GO:0044212;GO:0000981;GO:0002376;GO:0003677;GO:0003677;GO:0003700;GO:0003700;GO:0003700;GO:0003700;GO:0005515;GO:0005634;GO:0005634;GO:0005634;GO:0005737;GO:0005737;GO:0005829;GO:0006355;GO:0006355;GO:0007050;GO:0008285;GO:0008285;GO:0008285;GO:0030054;GO:0030154;GO:0030216;GO:0043565;GO:0043588;GO:0043616;GO:0044212;GO:0044212;GO:0045893;GO:0045893;GO:0045944;GO:0048468;GO:…	K10154	-	K	12QME;09V91;0DGHD;0UJZJ;1CR73;0V68E;0IFCV	interferon regulatory factor 6	614253	Q08DD6
ISL2	30.7222	45.6837	15.7608	0.344998	-1.53534	0.000370902	0.0041598	NC_037348.1	31584548	31590222	+	1750	ISL2	GO:0000981;GO:0003677;GO:0003677;GO:0003677;GO:0005634;GO:0005634;GO:0005634;GO:0006355;GO:0006355;GO:0006357;GO:0007409;GO:0021520;GO:0021524;GO:0031290;GO:0043565;GO:0043565;GO:0045665;GO:0046872;GO:0048663;GO:0048665;	K18492	-	K	09Z60;12RQT;1CVGE;0UPEN;0VA3B;KOG0490;0DKN2	insulin gene enhancer protein ISL-2	786913	-
ISLR	9.568	15.6012	3.53475	0.226569	-2.14198	0.0315658	0.129914	NC_037348.1	34509671	34512797	-	2423	ISLR	GO:0005515;GO:0005576;	-	-	T	KOG0619;1CTFP;09XD5;0DIQJ;13ES9;0V8B5;0UMA8	immunoglobulin superfamily containing leucine-rich repeat protein precursor	515018	A4IFA6
ITGB4	60.474	85.474	35.474	0.415026	-1.26872	1.80551e-06	4.70125e-05	NC_037346.1	55840150	55872542	-	6145	ITGB4	GO:0005515;GO:0007154;GO:0007160;GO:0007229;GO:0008305;GO:0016021;GO:0031581;GO:0048870;GO:0005178;GO:0005515;GO:0005925;GO:0007154;GO:0007154;GO:0007155;GO:0007160;GO:0007160;GO:0007160;GO:0007229;GO:0007229;GO:0007229;GO:0007229;GO:0008305;GO:0008305;GO:0008305;GO:0009986;GO:0016020;GO:0016021;GO:0016021;GO:0016021;GO:0016477;GO:0031581;GO:0031581;GO:0033627;GO:0048870;GO:0048870;GO:0001664;GO:…	K06525	-	W	0V83P;1CT6U;0UKTX;KOG1226;12X7X;09X54;0DIG6	integrin beta-4 precursor	506995	-
ITPKA	30.9242	46.84	15.0083	0.320417	-1.64198	1.11638e-05	0.000219662	NC_037337.1	36918788	36927126	+	1793	ITPKA	GO:0006020;GO:0016301;GO:0016301;GO:0016301;GO:0016310;GO:0016740;GO:0032958;GO:0032958;GO:0048167;	K00911	[EC:2.7.1.127]	I	0DETR;0UTR0;KOG1621;09X5Z;1CPHH;0V5G0;12Q5E	inositol-trisphosphate 3-kinase A	615813	A4FV33
JAML	4.51677	7.43813	1.59541	0.214492	-2.22101	0.0395116	0.15253	NC_037342.1	28881526	28912903	-	2659	JAML	GO:0016020;GO:0016020;GO:0016020;GO:0016021;GO:0016021;GO:0016021;GO:0046629;GO:0046629;GO:0050900;GO:0050900;GO:0005178;GO:0005886;GO:0005923;GO:0007157;GO:0016020;GO:0016020;GO:0016020;GO:0016021;GO:0016021;GO:0016021;GO:0030593;GO:0035696;GO:0042803;GO:0046629;GO:0046629;GO:0050839;GO:0050900;GO:0050900;GO:0072672;	-	-	T	0IKEA;0VE3R;0UU13;0DQ5G;1D00N;13PGU;0A391	junctional adhesion molecule-like precursor	509575	A1L5C0
JCAD	76.0099	105.598	46.4223	0.439616	-1.18569	6.25609e-07	1.89417e-05	NC_037340.1	35027159	35112073	-	11407	JCAD	GO:0005911;GO:0005911;GO:0005911;GO:0005912;GO:0005912;GO:0005912;GO:0007155;GO:0030054;GO:0032587;GO:0032587;GO:0043410;GO:0048471;GO:0090050;GO:1900748;GO:1903589;GO:1903589;GO:0005911;GO:0005911;GO:0005911;GO:0005912;GO:0005912;GO:0007155;GO:0030054;GO:0032587;GO:1903589;	-	-	S	0DNDX;0VBP5;1CWEI;0A0SR;13M70;0URR0;0IEJ0	junctional protein associated with coronary artery disease homolog	784675	A2VE02
JUNB	2456.22	3343.98	1568.47	0.469045	-1.0922	1.2022e-07	4.5367e-06	NC_037334.1	12736074	12737893	-	1820	JUNB	GO:0000122;GO:0000790;GO:0000977;GO:0000978;GO:0000978;GO:0000981;GO:0001228;GO:0001570;GO:0001649;GO:0001701;GO:0001829;GO:0003677;GO:0003677;GO:0003677;GO:0003677;GO:0003700;GO:0003700;GO:0003713;GO:0005634;GO:0005654;GO:0005654;GO:0005667;GO:0006355;GO:0006355;GO:0006355;GO:0006357;GO:0006357;GO:0008134;GO:0009314;GO:0009612;GO:0009987;GO:0010033;GO:0030316;GO:0032496;GO:0032870;GO:0033687;GO:…	K09028	-	K	09T5A;0UH63;0V440;12UA8;KOG0837;1CP64;0DEGF	transcription factor jun-B	514246	Q0VBZ5
KANK3	19.8989	34.2498	5.54799	0.161986	-2.62606	1.37407e-07	5.03923e-06	NC_037334.1	16969360	16980814	-	4433	KANK3	GO:0005515;GO:0005737;GO:0030837;GO:0005515;GO:0005515;GO:0005515;	K22808	-	S;L	0V7JB;09WKQ;1CSKT;0UJF4;12Q14;KOG0514;0DHW7	KN motif and ankyrin repeat domain-containing protein 3	509964	E1BNU3
KCNQ5	17.9309	27.9894	7.87239	0.281264	-1.83	0.000196253	0.0024627	NC_037336.1	12003213	12651600	+	6144	KCNQ5	GO:0001784;	K04930	-	S;T	0A033;0DG9N;1CQZ1;12SZD;0UHZE;0V5CC;0IGWI	potassium voltage-gated channel subfamily KQT member 5 isoform X1	613605	-
KCP	55.6163	81.3609	29.8718	0.367151	-1.44555	2.4644e-07	8.42478e-06	NC_037331.1	92843779	92890674	-	9176	KCP	GO:0002244;GO:0005515;GO:0005615;GO:0030513;GO:0005515;GO:0005515;	-	-	W;V	13DYF;KOG1216;0E8NA;0V3CF;0B519;0WHM0;1DFJW	kielin/chordin-like protein isoform X3	515624	-
KIAA0895	22.0617	30.7796	13.3437	0.433526	-1.20581	0.0053895	0.0339609	NC_037331.1	60855566	60917485	+	6092	KIAA0895	-	-	-	S	0DIGN;09WX2;1CT77;0V6PR;12TD9;0IGSS;0URDE	uncharacterized protein KIAA0895 homolog isoform X1	527805	-
KIF15	13.4394	20.6269	6.25183	0.303091	-1.72218	0.0023669	0.0182414	NC_037349.1	16507872	16565185	+	5405	KIF15	GO:0000166;GO:0003774;GO:0003777;GO:0003777;GO:0003777;GO:0005524;GO:0005524;GO:0005524;GO:0005871;GO:0005874;GO:0007018;GO:0007018;GO:0007018;GO:0008017;GO:0008017;GO:0008017;GO:0016887;	K10400	-	Z	0A58M;0VG4B;0UMSF;130Z1;0DS68;1D1F9;KOG4280	kinesin-like protein KIF15	541135	E1BC41
KIF20A	67.412	95.3468	39.4771	0.414038	-1.27217	4.66077e-07	1.46805e-05	NC_037334.1	49613158	49621659	+	3174	KIF20A	GO:0000166;GO:0000281;GO:0000281;GO:0000281;GO:0000281;GO:0001578;GO:0001578;GO:0003777;GO:0003777;GO:0003777;GO:0005524;GO:0005524;GO:0005524;GO:0005634;GO:0005654;GO:0005737;GO:0005794;GO:0005794;GO:0005794;GO:0005819;GO:0005819;GO:0005856;GO:0005871;GO:0005874;GO:0005874;GO:0005874;GO:0005874;GO:0007018;GO:0007018;GO:0007018;GO:0008017;GO:0008017;GO:0008017;GO:0015031;GO:0016887;GO:0019901;GO:…	K10402	-	Z	09TXV;1CV13;0UNS2;0DK78;12N78;KOG0247;0V5JR	kinesin-like protein KIF20A	527854	Q29RT6
KIF2C	18.0645	25.3058	10.8231	0.427691	-1.22536	0.0164653	0.080211	NC_037330.1	101248076	101266854	-	4303	KIF2C	GO:0000166;GO:0000775;GO:0000775;GO:0000776;GO:0003774;GO:0003777;GO:0003777;GO:0003777;GO:0005524;GO:0005524;GO:0005524;GO:0005634;GO:0005813;GO:0005871;GO:0005874;GO:0005874;GO:0007018;GO:0007018;GO:0007018;GO:0007019;GO:0007080;GO:0008017;GO:0008017;GO:0008017;GO:0015630;GO:0016887;GO:0030951;GO:0035371;GO:0051010;GO:0051310;GO:0051315;GO:0051983;GO:0003777;GO:0005524;GO:0007018;GO:0008017;GO:…	K10393	-	Z	0V4XQ;1CQSG;0URFR;12NCV;KOG0246;09TYT;0DG2Z	kinesin-like protein KIF2C	533161	A0A3Q1N2E4
KIF5C	3.56036	6.80576	0.314969	0.0462798	-4.43347	0.00407513	0.0277774	NC_037329.1	47209453	47368948	-	7112	KIF5C	GO:0000166;GO:0003774;GO:0003777;GO:0003777;GO:0003777;GO:0005524;GO:0005524;GO:0005524;GO:0005737;GO:0005871;GO:0005874;GO:0005874;GO:0007018;GO:0007018;GO:0007018;GO:0007411;GO:0008017;GO:0008017;GO:0008017;GO:0008045;GO:0008574;GO:0016887;GO:0032839;GO:0035253;GO:0043005;GO:0043025;GO:0044295;GO:0045202;GO:0048489;GO:0051028;GO:0098971;GO:0150034;GO:0003777;GO:0005524;GO:0007018;GO:0008017;	K10396	-	Z	1CPBT;12NHW;KOG0240;0UPNZ;0V8BE;0DGQU;09XKH	kinesin heavy chain isoform 5C	538771	F6RAG5
L3MBTL1	126.931	172.677	81.185	0.470154	-1.08879	9.52262e-09	4.73796e-07	NC_037340.1	72106956	72142361	+	7390	L3MBTL1	-	K24387	-	-	-	lethal(3)malignant brain tumor-like protein 1	529298	-
LGALS1	324.761	495.868	153.653	0.309867	-1.69028	9.16215e-18	2.27207e-15	NC_037332.1	109512513	109515793	+	507	LGALS1	GO:0002317;GO:0005576;GO:0005615;GO:0006915;GO:0030246;GO:0030246;GO:0030246;GO:0030246;GO:0031295;GO:0045445;GO:0046598;	K06830	-	W	13RKW;0A6JV;1D2XE;KOG3587;0UUWF;0DTJZ;0VHE0	galectin-1	326598	P11116
LGALS9	8.91663	15.8471	1.98611	0.12533	-2.9962	0.00011066	0.00155332	NC_037346.1	19368317	19387201	+	1766	LGALS9	GO:0030246;GO:0030246;GO:0030246;GO:0030246;GO:0030246;GO:0030246;GO:0030246;GO:0030246;	K10093	-	W	0DFZ8;0A2B2;1CQNQ;0UHII;KOG3587;0VE63;13QHE	galectin-9 isoform 1	510813	Q3MHZ8
LOC100299144	59.9271	83.0195	36.8347	0.443688	-1.17238	9.70315e-06	0.000195351	NW_020190294.1	14171	25947	+	2427	LOC100299144	-	-	-	-	-	liprin-alpha-1 isoform X1	100299144	-
LOC100847454	66.0635	98.6363	33.4908	0.339538	-1.55836	1.45349e-05	0.000273722	NC_037334.1	53311900	53765315	+	4712	LOC100847454	-	-	-	-	-	uncharacterized protein LOC100847454	100847454	-
LOC100848495	19.7053	33.8831	5.52742	0.163132	-2.61589	1.76907e-07	6.33904e-06	NC_037351.1	2552896	2575875	-	1589	LOC100848495	-	-	-	-	-	uncharacterized protein LOC100848495	100848495	-
LOC100848815	358.532	484.049	233.015	0.481388	-1.05473	3.20635e-16	6.34086e-14	NC_037350.1	25691259	25695296	-	1132	LOC100848815	GO:0002376;GO:0002504;GO:0006955;GO:0006955;GO:0016020;GO:0016020;GO:0016020;GO:0016021;GO:0019882;GO:0019882;GO:0042613;GO:0042613;GO:0042613;	K06752	-	U	0UGFH;0V94A;13SP4;1CUD0;0IZMF;09Y6U;0DJK8	SLA class II histocompatibility antigen, DQ haplotype D alpha chain-like precursor	100848815	A6H6Y1
LOC100849046	5.52309	9.11432	1.93187	0.21196	-2.23814	0.0193	0.0905751	NC_037330.1	12902782	12991447	-	4276	LOC100849046	GO:0016021	-	-	-	-	CD48 antigen-like isoform X1	100849046	A0A3Q1MDJ5
LOC100851913	7.04328	11.4481	2.63846	0.230471	-2.11734	0.00952958	0.0529613	NW_020192290.1	141498	156467	-	3504	LOC100851913	-	-	-	-	-	zinc finger protein 75D-like	100851913	-
LOC101904981	24.9212	35.5398	14.3027	0.402441	-1.31315	0.00328986	0.0236855	NC_037334.1	17274552	17300694	+	3252	LOC101904981	-	-	-	-	-	uncharacterized protein LOC101904981	101904981	-
LOC101906009	17.7502	27.2869	8.21357	0.301008	-1.73213	0.000407356	0.00451997	NC_037357.1	71157436	71185503	-	3507	LOC101906009	-	-	-	S	0IVMI;1CZX6;0A365;0DQTI;13IGV;0UQ4U;0VE12	uncharacterized protein CXorf21 homolog	101906009	G3MXS5
LOC101906312	30.2749	41.5337	19.0161	0.457846	-1.12706	0.00201686	0.0160516	NC_037351.1	62290432	62312144	-	1987	LOC101906312	-	K20414	-	-	-	hepatitis A virus cellular receptor 2-like isoform X1	101906312	-
LOC101907137	13.3983	19.5832	7.2135	0.368352	-1.44084	0.0107834	0.0581729	NC_037350.1	28920588	28926251	+	2810	LOC101907137	-	-	-	-	-	putative uncharacterized protein ZNRD1-AS1	101907137	-
LOC101907883	8.5768	13.2085	3.94511	0.29868	-1.74333	0.0156903	0.0772791	NC_037345.1	47117318	47168559	-	2686	LOC101907883	-	K09228	-	-	-	zinc finger protein 568 isoform X1	101907883	-
LOC104974553	9.34895	14.7865	3.91143	0.264528	-1.91851	0.00575315	0.0358236	NC_037343.1	80473875	80485723	+	1353	LOC104974553	-	-	-	-	-	skin secretory protein xP2-like	104974553	-
LOC107131749	4.91759	9.5062	0.328988	0.0346077	-4.85276	0.00027784	0.00328343	NC_037350.1	31600045	31623247	-	8924	LOC107131749	-	K06712	-	-	-	butyrophilin subfamily 2 member A2 isoform X1	107131749	-
LOC107132081	7.89302	11.8204	3.96568	0.335496	-1.57563	0.034142	0.137474	NW_020190998.1	45459	49581	-	1887	LOC107132081	-	-	-	-	-	melanoma-associated antigen B2-like	107132081	-
LOC107132849	14.938	20.3894	9.48655	0.465269	-1.10386	0.036894	0.145371	NC_037337.1	43795522	43830111	+	5358	LOC107132849	-	-	-	-	-	protein SPT2 homolog	107132849	-
LOC112441491	14.0872	20.9627	7.21167	0.344023	-1.53942	0.0050386	0.0324357	NC_037345.1	64657058	64664641	-	2863	LOC112441491	-	-	-	-	-	zinc finger protein 548-like isoform X1	112441491	-
LOC112442289	6.57572	10.8915	2.25994	0.207496	-2.26884	0.00942016	0.0525799	NC_037329.1	122189242	122198209	-	2298	LOC112442289	-	-	-	-	-	ornithine decarboxylase-like	112442289	-
LOC112443175	158.276	218.264	98.2882	0.450319	-1.15098	4.56809e-10	3.14393e-08	NC_037348.1	67777849	67789146	+	3823	LOC112443175	-	K19989	-	-	-	tumor necrosis factor alpha-induced protein 2-like	112443175	-
LOC112443864	116.176	158.328	74.024	0.467536	-1.09685	1.24984e-07	4.68256e-06	NC_037350.1	27954256	27961269	-	1299	LOC112443864	-	K07985	-	-	-	MHC class I polypeptide-related sequence B-like isoform X1	112443864	-
LOC112444593	31.617	47.534	15.7	0.330289	-1.5982	1.42631e-05	0.000269447	NC_037354.1	14955092	14958546	+	787	LOC112444593	-	-	-	-	-	uncharacterized protein LOC112444593	112444593	-
LOC112445610	62.8972	84.7602	41.0342	0.48412	-1.04656	5.14681e-05	0.00081057	NW_020191195.1	65607	92048	-	3651	LOC112445610	-	-	-	-	-	melanoma-associated antigen B2-like	112445610	-
LOC112445942	11.7838	16.312	7.25556	0.444798	-1.16878	0.0495249	0.179728	NC_037330.1	14787296	14789310	-	1789	LOC112445942	-	-	-	-	-	uncharacterized protein LOC112445942	112445942	-
LOC112448579	3.40064	5.81523	0.986048	0.169563	-2.56011	0.0490743	0.178507	NC_037337.1	65613021	65674870	+	1566	LOC112448579	-	-	-	-	-	uncharacterized protein LOC112448579	112448579	-
LOC112449619	20.7825	32.7439	8.8211	0.269397	-1.8922	3.81688e-05	0.000629021	NC_037341.1	16167583	16200582	+	1554	LOC112449619	-	K17099	-	-	-	annexin A13-like	112449619	-
LOC507055	25.2482	34.247	16.2495	0.474479	-1.07558	0.00800913	0.0464982	NC_037330.1	54715942	54782317	+	3292	LOC507055	GO:0000166;GO:0003924;GO:0003924;GO:0005525;GO:0005525;GO:0005525;GO:0000166;GO:0003924;GO:0003924;GO:0005525;GO:0005525;GO:0005525;	K20899	-	S;O;T;D;C;K	0V9BC;134KU;09XSJ;KOG2037;1CUKV;0UNNF;0DJTQ;KOG2037	guanylate-binding protein 4 isoform X1	507055	-
LOC507550	681.318	962.462	400.173	0.41578	-1.26611	6.51612e-10	4.38799e-08	NC_037335.1	62476221	62519949	+	3131	LOC507550	GO:0005886;GO:0005886;GO:0016020;GO:0016021;GO:0034633;GO:0071939;GO:0071939;	K23088	-	K	KOG1105;0DFQH;0V5E0;0UMCD;12RP3;09UEP;1CQE5	uncharacterized protein LOC507550	507550	A5PJX1
LOC508933	7.38257	11.4986	3.26656	0.284084	-1.81561	0.0213044	0.0973804	NC_037335.1	76030807	76033025	-	1850	LOC508933		K16598	-	-	-	chemokine (C-C motif) ligand 27	508933	A0A3Q1MHW2
LOC509972	11.9389	18.6233	5.25451	0.282146	-1.82548	0.00267698	0.0201166	NC_037332.1	100117121	100146822	+	5719	LOC509972	GO:0016020;GO:0016021;GO:0030246;	K10072	-	-	-	C-type lectin domain family 2 member D11 isoform X1	509972	G3MX84
LOC511531	115.351	170.562	60.1389	0.352592	-1.50393	5.07484e-13	5.8729e-11	NC_037330.1	54716018	54921064	+	2901	LOC511531	GO:0003924;GO:0005525;	K20899	-	-	-	guanylate-binding protein 1 isoform X1	511531	F1MY62
LOC515578	208.829	345.094	72.563	0.21027	-2.24968	1.03299e-41	1.61384e-38	NC_037351.1	506413	538791	-	2474	LOC515578	GO:0016616;GO:0051287;GO:0055114;GO:0005829;GO:0016491;GO:0016616;GO:0016616;GO:0016616;GO:0016618;GO:0030267;GO:0042803;GO:0051287;GO:0051287;GO:0055114;GO:0055114;GO:0055114;GO:0016616;GO:0051287;GO:0055114;GO:0016616;GO:0051287;GO:0055114;GO:0016491;GO:0016616;GO:0016616;GO:0051287;GO:0051287;GO:0055114;GO:0055114;GO:0055114;	-	-	C	0A3WH;1D0NX;13H50;0VERB;0UIRB;0DRGJ;KOG0069	uncharacterized protein LOC515578	515578	G3N069
LOC515697	33.9057	50.3515	17.4598	0.346759	-1.528	1.79041e-05	0.00032639	NC_037332.1	74303435	74319115	+	3872	LOC515697	GO:0005576;GO:0005576;GO:0006869;GO:0006869;GO:0008289;GO:0008289;GO:0008289;GO:0042157;GO:0042157;	K14480	-	S	0UKBI;0VAS1;0IWES;1CSM0;13Q1H;0DMDZ;09ZVH	uncharacterized protein LOC515697	515697	A6QQ55
LOC518080	1.86235	3.72469	0	0	-Inf	0.0261523	0.113525	NC_037328.1	22806747	22906522	-	4974	LOC518080	-	K05670	-	-	-	multidrug resistance-associated protein 1 isoform X1	518080	-
LOC526745	56.8016	78.1927	35.4104	0.452861	-1.14286	0.000139535	0.0018705	NC_037340.1	64792395	64837437	-	6377	LOC526745	-	-	-	-	-	LOW QUALITY PROTEIN: fer-1-like protein 4	526745	-
LOC526769	19.9512	28.4486	11.4539	0.402619	-1.31251	0.00398552	0.0273215	NC_037343.1	51408628	51421044	-	2900	LOC526769	GO:0004721;GO:0004725;GO:0004725;GO:0004725;GO:0006470;GO:0006470;GO:0016311;GO:0016311;GO:0016787;GO:0016791;GO:0016791;GO:0035335;	-	-	T	0V6WW;0DH76;KOG0790;1CRXA;09VYG;132K8;0UPD5	tyrosine-protein phosphatase non-receptor type 11 isoform X6	526769	-
LOC614269	8.69406	13.1131	4.27501	0.326011	-1.61701	0.0220683	0.100196	NC_037346.1	45159805	45209823	-	7900	LOC614269	-	-	-	-	-	leucine-rich repeat-containing protein 37A isoform X1	614269	-
LOC615451	15.5908	26.3327	4.84887	0.184139	-2.44113	0.00107581	0.00968017	NC_037332.1	27612874	27618523	-	1008	LOC615451	-	-	-	-	-	keratin, type II microfibrillar, component 7C	615451	-
LOC615559	19.7732	31.7449	7.80138	0.245752	-2.02473	2.1786e-05	0.000389876	NC_037348.1	67790884	67803831	+	5012	LOC615559	-	-	-	-	-	uncharacterized protein LOC615559	615559	-
LOC616254	83.1927	114.049	52.3368	0.458899	-1.12375	8.03657e-07	2.32941e-05	NC_037346.1	48202167	48250188	-	8878	LOC616254	GO:0016021;GO:0098609	K06523	-	-	-	intercellular adhesion molecule 2 isoform X9	616254	A0A3Q1M4L3
LOC618701	92.7493	137.16	48.3385	0.352424	-1.50462	9.37502e-12	9.0411e-10	NW_020191494.1	114798	141940	+	3152	LOC618701		-	-	-	-	uncharacterized protein LOC618701	618701	A5PKC4
LOC782251	90.2381	128.312	52.1638	0.406538	-1.29854	5.0389e-09	2.72397e-07	NC_037335.1	57833482	57839539	+	4487	LOC782251	-	-	-	-	-	spermatogenesis-associated protein 31D4	782251	-
LOC783508	23.6953	35.2797	12.111	0.343285	-1.54252	0.000265354	0.00316701	NW_020190651.1	24629	36583	-	1374	LOC783508	GO:0005615;GO:0009897	K07986	-	-	-	UL16-binding protein 27-like precursor	783508	G5E5L3
LOC785386	12.0979	17.6749	6.52094	0.368939	-1.43855	0.0161894	0.0791385	NC_037332.1	112812606	112813102	+	497	LOC785386	-	K02866	-	-	-	60S ribosomal protein L10	785386	-
LOC786258	2.05407	4.10814	0	0	-Inf	0.0177338	0.0848822	NC_037357.1	52205176	52205979	+	804	LOC786258	-	K07936	-	-	-	GTP-binding nuclear protein Ran	786258	-
LOC786914	27.6678	38.1645	17.1711	0.449922	-1.15225	0.00293296	0.021614	NC_037348.1	66913488	66929072	-	2268	LOC786914	-	-	-	S	0VJ4F;1D45W;0UVTW;0A88S;0J1R3;13W1E;0DUUZ	uncharacterized protein LOC786914	786914	A5PJD9
LOC788278	20.6328	32.3408	8.92487	0.275964	-1.85745	4.6222e-05	0.000738458	NW_020191494.1	153543	157732	+	1959	LOC788278	-	-	-	-	-	melanoma-associated antigen B2	788278	-
LOC789231	14.5403	20.2603	8.82019	0.435343	-1.19978	0.0245728	0.10834	NC_037330.1	21451229	21454051	-	1429	LOC789231	-	-	-	-	-	gonadotropin-releasing hormone II receptor-like	789231	-
LPAR6	19.61	27.1025	12.1175	0.447101	-1.16133	0.01208	0.0635368	NC_037339.1	18204040	18205891	-	1852	LPAR6	GO:0001835;GO:0004930;GO:0004930;GO:0004930;GO:0004930;GO:0005886;GO:0005887;GO:0007165;GO:0007186;GO:0007186;GO:0007186;GO:0016021;GO:0016021;GO:0016021;GO:0035025;GO:0043231;GO:0051482;	K04273	-	T	0UGUV;0IFM0;1CPGT;0V4F5;09TG3;13JSE;0DET0	lysophosphatidic acid receptor 6	782518	A6QL49
LRRC49	104.47	144.423	64.5159	0.446714	-1.16258	2.18894e-08	1.00582e-06	NC_037337.1	17737193	17895043	+	3109	LRRC49	GO:0005515;GO:0005515;GO:0005515;GO:0005515;	K16606	-	T	0V5SY;0UHPM;1CQSH;09UTE;0DG30;12NXQ;KOG0531	leucine-rich repeat-containing protein 49	511727	A0A3Q1M592
LTC4S	130.846	213.47	48.2225	0.225898	-2.14626	3.31004e-27	2.06851e-24	NC_037334.1	1519314	1522281	-	680	LTC4S	GO:0004364;GO:0004464;GO:0004464;GO:0004464;GO:0004464;GO:0004602;GO:0005634;GO:0005635;GO:0005635;GO:0005640;GO:0005783;GO:0005783;GO:0005783;GO:0005789;GO:0006691;GO:0006691;GO:0006691;GO:0006691;GO:0008047;GO:0008047;GO:0008289;GO:0008289;GO:0016020;GO:0016021;GO:0016021;GO:0016021;GO:0016829;GO:0019370;GO:0019370;GO:0042802;GO:0043085;GO:0098869;	K00807	[EC:4.4.1.20]	I	13S22;0A7S9;0IX5F;0UVBZ;0VIKT;0DUFA;1D3ER	leukotriene C4 synthase	511749	Q2NKS0
LVRN	14.9017	21.9338	7.86964	0.358791	-1.47878	0.00529239	0.0335909	NC_037337.1	4850650	4929715	+	4687	LVRN	GO:0006508;GO:0008237;GO:0008270;GO:0006508;GO:0008237;GO:0008270;GO:0004177;GO:0005737;GO:0005886;GO:0006508;GO:0006508;GO:0006508;GO:0006508;GO:0008233;GO:0008237;GO:0008237;GO:0008237;GO:0008270;GO:0008270;GO:0008270;GO:0008270;GO:0016787;GO:0042277;GO:0043171;GO:0046872;GO:0070006;	K13724	[EC:3.4.11.-]	O;E	KOG1046;0DFDN;09U40;0V532;12P0W;1CQ3E;0UJMP	aminopeptidase Q	525695	A0A3Q1M106
LY6L	50.9098	69.1009	32.7187	0.473491	-1.07859	0.000521019	0.00545568	NC_037341.1	1391584	1397456	-	3347	LY6L	-	-	-	-	-	lymphocyte antigen 6L	101904283	-
LY96	7.56755	12.5256	2.6095	0.208334	-2.26303	0.0047396	0.0310208	NC_037341.1	37241063	37273887	+	557	LY96	GO:0001530;GO:0001530;GO:0001875;GO:0031226;GO:0031663;GO:0031666;GO:0032496;GO:0032497;GO:0032760;GO:0034142;GO:0035662;GO:0035662;GO:0045087;GO:0045087;GO:0046696;GO:0046696;GO:0071222;	K05400	-	O	0UV1B;13YCS;1D310;0J4Q5;0DTPB;0VHHM;0A6PR	lymphocyte antigen 96 precursor	613753	Q2LGB2
LYPD3	3.54702	6.10052	0.993516	0.162858	-2.61832	0.0379784	0.148404	NC_037345.1	51674259	51678673	-	1609	LYPD3	GO:0005886;GO:0007160;GO:0043236;	-	-	S	1CZTM;0IIUT;13BR0;0UNJE;0DQQF;0A331;0VDY0	ly6/PLAUR domain-containing protein 3 precursor	513150	A4FUZ7
MAP1B	737.724	986.276	489.172	0.495979	-1.01165	7.91137e-22	3.01462e-19	NC_037347.1	9401263	9494370	-	12002	MAP1B	GO:0000226;GO:0001578;GO:0001750;GO:0005829;GO:0005829;GO:0005874;GO:0005886;GO:0007399;GO:0007409;GO:0008017;GO:0009987;GO:0014069;GO:0016358;GO:0030425;GO:0032387;GO:0043025;GO:0045773;GO:0047497;GO:0048675;GO:0061162;GO:0000226;GO:0000226;GO:0000226;GO:0003779;GO:0005829;GO:0005874;GO:0005874;GO:0005874;GO:0005875;GO:0007399;GO:0007399;GO:0007409;GO:0008017;GO:0008017;GO:0008017;GO:0015631;GO:…	K10429	-	Z	0V8U5;1CU1H;KOG3592;0DJ9G;09UAC;0UKZB;12T0M	microtubule-associated protein 1B	514739	-
MASTL	25.4916	36.2001	14.7831	0.408372	-1.29204	0.00125443	0.0109608	NC_037340.1	17749980	17773664	+	3870	MASTL	GO:0000086;GO:0000166;GO:0000278;GO:0004672;GO:0004672;GO:0004674;GO:0004674;GO:0004674;GO:0004674;GO:0004674;GO:0005524;GO:0005524;GO:0005524;GO:0005634;GO:0005634;GO:0005654;GO:0005813;GO:0006468;GO:0006468;GO:0007147;GO:0016301;GO:0016301;GO:0016310;GO:0016740;GO:0018105;GO:0032154;GO:0032515;GO:0035556;GO:0051726;GO:1904668;	K16309	[EC:2.7.11.1]	D	0V409;0WJHA;1DGJ7;0B6RN;13GP0;0IUCW;0E9QV	serine/threonine-protein kinase greatwall	540206	G5E5K2
MEIS3	66.3625	95.9267	36.7983	0.383609	-1.38229	7.24065e-08	2.91548e-06	NC_037345.1	54386162	54397195	-	2543	MEIS3	GO:0001228;GO:0003677;GO:0003682;GO:0005634;GO:0006355;GO:0043565;GO:0051897;GO:2001234;GO:0003677;GO:0006355;GO:0003677;GO:0003677;GO:0003677;GO:0005634;GO:0006355;GO:0006355;GO:0003677;GO:0006355;	K16671	-	K	12QXG;KOG0773;0UR3Y;1CSCS;09WD2;0DHNB;0V7BH	homeobox protein Meis3	617311	A0A3Q1MJI0
MEOX1	2.37946	4.42993	0.328988	0.0742648	-3.75118	0.0395405	0.152604	NC_037346.1	43548087	43566940	-	3180	MEOX1	GO:0000978;GO:0001228;GO:0001757;GO:0003677;GO:0003677;GO:0003677;GO:0003682;GO:0003700;GO:0005634;GO:0005634;GO:0005634;GO:0005737;GO:0006355;GO:0006355;GO:0043565;GO:0043565;GO:0043565;GO:0045944;GO:0045944;GO:0061053;GO:0061053;GO:0061056;GO:0071837;	K09322	-	K	1CXI9;KOG0489;0DNM1;0VC6U;0URM0;0A01Q;12TJU	homeobox protein MOX-1	529059	A2VDR0
METTL4	87.8926	121.039	54.7462	0.452302	-1.14464	2.88276e-07	9.66469e-06	NC_037351.1	36831019	36860497	-	5499	METTL4	GO:0003676;GO:0008168;GO:0032259;GO:0003676;GO:0003676;GO:0005634;GO:0008168;GO:0008168;GO:0009007;GO:0032259;GO:0032259;GO:0032775;GO:0003676;GO:0008168;GO:0032259;	K24174	[EC:2.1.1.72]	T;K	1CTI6;0V8DE;13ITS;KOG2356;09XF8;0US89;0DISX	methyltransferase-like protein 4	521222	A0A3Q1MDJ7
MEX3A	7.34325	12.4471	2.23937	0.179911	-2.47465	0.00290126	0.0214411	NC_037330.1	14690553	14695864	+	1725	MEX3A	GO:0003676;GO:0003676;GO:0003723;GO:0003723;GO:0005829;	K15686	[EC:2.3.2.27]	O	13AT4;0WFE5;1DEG9;0B32P;KOG2113;0V2MM;0E7FB	RNA-binding protein MEX3A	618154	-
MFSD4A	22.4448	34.1825	10.7071	0.313234	-1.67469	0.000138651	0.00186095	NC_037343.1	3334918	3362739	+	4178	MFSD4A	GO:0005355;GO:0016020;GO:0016021;GO:1904659;	-	-	U	0V8D9;0UFDK;1CTI1;0II1V;12T59;09XF3;0DIST	major facilitator superfamily domain-containing protein 4A isoform X1	515128	-
MGAT5B	361.848	495.367	228.329	0.46093	-1.11738	4.81809e-10	3.28703e-08	NC_037346.1	54906177	54973189	-	4194	MGAT5B	GO:0005794;GO:0005794;GO:0006487;GO:0006487;GO:0006487;GO:0006487;GO:0016020;GO:0016021;GO:0018242;GO:0030144;GO:0030144;GO:0030144;GO:0030144;GO:0030144;GO:0030145;GO:0006487;GO:0006487;GO:0016020;GO:0016021;GO:0030144;GO:0030144;	K09661	[EC:2.4.1.-]	G	12N4P;0IDYS;0DEMK;0V49B;0URZZ;1CT32;09TA9	alpha-1,6-mannosylglycoprotein 6-beta-N-acetylglucosaminyltransferase B isoform X1	785213	-
MGC133764	2.18832	4.37663	0	0	-Inf	0.0126126	0.0658141	NW_020191494.1	250969	277605	+	2167	MGC133764	-	-	-	F;S	0UJD6;09YA3;KOG4562;12PTD;1CUGI;0V8KR;0DJPM	melanoma antigen family B-like	788454	Q2T9P7
MGC152281	27.1642	40.0818	14.2466	0.355438	-1.49233	0.000179357	0.00229117	NC_037338.1	10212310	10219250	+	2019	MGC152281	GO:0016020;GO:0016021;	-	-	Q	1CXE3;0VBS0;KOG1208;0A0VI;12SGP;0URUI;0DNGR	uncharacterized protein LOC507942	507942	A6QQ52
MKI67	101.088	147.447	54.7288	0.371175	-1.42983	7.53331e-06	0.000158189	NC_037353.1	47507658	47537765	-	11250	MKI67	-	K17582	-	-	-	proliferation marker protein Ki-67	513220	-
MLKL	5.22656	8.45955	1.99358	0.235661	-2.08522	0.0303991	0.126652	NC_037345.1	2119669	2146826	-	5570	MLKL	GO:0000165;GO:0004672;GO:0004672;GO:0004674;GO:0004706;GO:0005524;GO:0005524;GO:0006468;GO:0006468;GO:0007166;GO:0007166;GO:0007256;GO:0007257;GO:0070266;GO:0004672;GO:0005524;GO:0005524;GO:0005737;GO:0005886;GO:0006468;GO:0007166;GO:0019901;GO:0044877;GO:0070207;GO:0070266;	K08849	[EC:2.7.11.1]	T	09UGW;12NRJ;1CQG8;0UH87;KOG0192;0DFSR;0V5G7	mixed lineage kinase domain-like protein	790225	E1BGC6
MLLT11	29.6067	42.006	17.2075	0.409643	-1.28756	0.00887981	0.0502278	NC_037330.1	19721036	19730753	-	1687	MLLT11	GO:0005634;GO:0005654;GO:0005737;GO:0005737;GO:0005815;GO:0005829;GO:0005856;GO:0043065;GO:0043065;GO:0045893;GO:0045893;GO:0051901;GO:0051901;GO:0090200;GO:0090200;GO:0097190;GO:0097190;GO:0097191;GO:0097191;GO:0097193;GO:0097193;	-	-	T;K	0A8DC;0IZF7;0UVYD;1D49K;0VJ9B;13TM1;0DUYV	protein AF1q	539519	Q0VCT1
MMP1	13.7652	20.9824	6.54806	0.312074	-1.68004	0.0027284	0.0204049	NC_037342.1	5811627	5820952	+	2021	MMP1	GO:0004222;GO:0004222;GO:0004222;GO:0005615;GO:0006508;GO:0006508;GO:0006508;GO:0008233;GO:0008237;GO:0008237;GO:0008237;GO:0008270;GO:0008270;GO:0016787;GO:0030198;GO:0030574;GO:0031012;GO:0031012;GO:0046872;	K01388	[EC:3.4.24.7]	O;W	0DGSQ;KOG1565;0V6HA;0UNSE;09U0I;13GUN;1CRGU	interstitial collagenase precursor	281308	P28053
MMP13	5.2017	9.4585	0.944907	0.0999002	-3.32337	0.00233936	0.018084	NC_037342.1	5670942	5681601	+	1516	MMP13	GO:0001958;GO:0001958;GO:0003417;GO:0004222;GO:0004222;GO:0004222;GO:0004222;GO:0004222;GO:0005509;GO:0005518;GO:0005576;GO:0005576;GO:0005615;GO:0006508;GO:0006508;GO:0006508;GO:0006508;GO:0008233;GO:0008233;GO:0008237;GO:0008237;GO:0008237;GO:0008270;GO:0008270;GO:0008270;GO:0016787;GO:0022617;GO:0022617;GO:0022617;GO:0030198;GO:0030282;GO:0030574;GO:0030574;GO:0030574;GO:0030574;GO:0030574;GO:…	K07994	[EC:3.4.24.-]	O;W	0DGSQ;KOG1565;0V6HA;09U0I;0UIYP;13GUN;1CRGU	collagenase 3 precursor	281914	O77656
MPP2	17.8054	25.1102	10.5006	0.418182	-1.2578	0.00907445	0.0510332	NC_037346.1	43763860	43793330	-	4757	MPP2	GO:0005515;GO:0032590;GO:0043197;GO:0043198;GO:0044325;GO:0060079;GO:0060291;GO:0098685;GO:0098919;GO:0098978;GO:0099031;GO:0099562;	-	-	T	0V44Z;KOG0609;12PUN;1CRW6;0UJ7T;0DH60;09VXK	MAGUK p55 subfamily member 2	509346	E1BL68
MT2A	347.472	517.689	177.256	0.342398	-1.54625	4.86598e-13	5.67322e-11	NC_037345.1	24042365	24043331	-	420	MT2A	GO:0005634;GO:0005634;GO:0005737;GO:0005737;GO:0006882;GO:0006882;GO:0007263;GO:0008144;GO:0008270;GO:0008270;GO:0009617;GO:0010273;GO:0010273;GO:0035690;GO:0036016;GO:0036018;GO:0045926;GO:0046872;GO:0046872;GO:0046872;GO:0046872;GO:0048471;GO:0071276;GO:0071280;GO:0071294;GO:0071294;GO:0071294;	K14739	-	P	149A1;0UWX6;0DWP7;0ABH5;1D5XW;0VNIF;0JFS1	metallothionein-2	404070	P68301
MTOR	16.1708	21.7325	10.609	0.488161	-1.03457	0.0458076	0.169653	NC_037343.1	42392131	42515844	+	8704	MTOR	507;GO:0010592;GO:0010628;GO:0010718;GO:0010831;GO:0012505;GO:0016020;GO:0016242;GO:0016242;GO:0016242;GO:0016301;GO:0016301;GO:0016301;GO:0016301;GO:0016310;GO:0016310;GO:0016605;GO:0016740;GO:0018105;GO:0018105;GO:0018107;GO:0030030;GO:0030425;GO:0030838;GO:0031529;GO:0031641;GO:0031667;GO:0031669;GO:0031929;GO:0031929;GO:0031931;GO:0031931;GO:0031931;GO:0031932;GO:0031932;GO:0032868;GO:0032956…		[EC:2.7.11.1]	L	0A11V;12PEY;0DIGG;0VBYC;0UGUN;KOG0891;1CT71	serine/threonine-protein kinase mTOR	100139219	E1BFB4
MXD3	69.3354	95.3692	43.3016	0.454041	-1.1391	4.57733e-06	0.000104702	NC_037334.1	38779721	38785698	-	2019	MXD3	GO:0000122;GO:0000977;GO:0001227;GO:0003677;GO:0045892;GO:0046983;GO:0046983;GO:0090575;	K09114	-	K	0IPD7;1DF0B;13CCS;0V2ZM;0WGFC;0E810;0B406	max dimerization protein 3	533359	E1BBZ1
MXRA5	13.6046	21.3518	5.85732	0.274325	-1.86604	0.00112928	0.01007	NC_037357.1	138512107	138541495	+	10132	MXRA5	GO:0005515;GO:0071559;GO:0071559;	-	-	T	KOG0619;0DEUS;13IDF;0UKTN;0V4GZ;1CPIH;09TI1	matrix-remodeling-associated protein 5 isoform X2	786844	-
NCF2	104.508	144.534	64.4814	0.446132	-1.16446	2.37931e-07	8.18766e-06	NC_037343.1	64605722	64638910	-	2517	NCF2	GO:0001669;GO:0005515;GO:0005730;GO:0005737;GO:0005829;GO:0006909;GO:0008022;GO:0016175;GO:0016176;GO:0042554;GO:0043020;GO:0045730;GO:0048365;GO:0005515;GO:0006909;GO:0006909;GO:0016176;GO:0016176;GO:0043020;GO:0043020;GO:0043085;GO:0045730;GO:0045730;GO:0005515;GO:0006909;GO:0006909;GO:0016176;GO:0016176;GO:0043020;GO:0043020;GO:0043085;GO:0045730;GO:0045730;	K08010	-	T	0DND6;1CXAB;0VBN9;135NW;0UTM5;KOG4225;0A0RX	neutrophil cytosol factor 2	281346	O77775
NECAB2	65.001	88.2633	41.7388	0.47289	-1.08042	0.000917911	0.00858474	NC_037345.1	10295830	10339843	+	2217	NECAB2	GO:0005737;GO:0042984	-	-	-	-	N-terminal EF-hand calcium-binding protein 2	515049	A6H7C6
NECTIN4	17.5975	25.1888	10.0062	0.397246	-1.33189	0.027203	0.117174	NC_037330.1	8402540	8419414	+	3951	NECTIN4	GO:0005886;GO:0005913;GO:0005913;GO:0007155;GO:0007155;GO:0007156;GO:0007157;GO:0016020;GO:0016021;GO:0038023;GO:0042802;GO:0042803;GO:0043296;GO:0046718;GO:0046718;GO:0050839;GO:0007155;GO:0046718;	K06593	-	T	0UGN2;0IFPI;0VEJS;13HU4;1D0H8;0A3R4;0DRBQ	nectin-4 precursor	507718	Q5E9Z9
NEK2	24.733	33.48	15.986	0.477479	-1.06649	0.00865554	0.0492625	NC_037343.1	71773296	71785935	+	2474	NEK2	GO:0000070;GO:0000776;GO:0000794;GO:0000922;GO:0001824;GO:0004672;GO:0004672;GO:0004672;GO:0005524;GO:0005654;GO:0005813;GO:0006468;GO:0006468;GO:0006468;GO:0007059;GO:0007059;GO:0019903;GO:0030496;GO:0032212;GO:0032991;GO:0043392;GO:0046602;GO:0046777;GO:0051299;GO:0051973;GO:0051988;GO:0090307;GO:1903126;GO:1904355;GO:0004672;GO:0004672;GO:0004674;GO:0005524;GO:0005524;GO:0005634;GO:0005813;GO:…	K20872	[EC:2.7.11.1]	T;D;V	12NCB;0DIRA;KOG0591;0USUH;0A1UN;1CYF6;0V4R9	serine/threonine-protein kinase Nek2	523998	Q2KIQ0
NETO1	15.9565	22.0628	9.85012	0.446458	-1.1634	0.0308469	0.127944	NC_037351.1	5079833	5194912	+	11538	NETO1	GO:0005515;GO:0007613;GO:0008542;GO:0014069;GO:0016020;GO:0016021;GO:0035255;GO:0045202;GO:0048168;GO:0048168;GO:0048169;GO:0060076;GO:0097120;GO:0098839;GO:0098978;GO:0099061;GO:2000312;GO:2000463;	-	-	T	0DHHV;0VDSI;0UHC5;0IJXA;1CS83;13K9M;0A2X9	neuropilin and tolloid-like protein 1 precursor	530407	E1BGQ7
NEURL1B	13.1884	20.5259	5.85077	0.285043	-1.81075	0.00220222	0.0172458	NC_037347.1	4408068	4453006	+	6313	NEURL1B	GO:0005769;GO:0046872;GO:0061630;GO:0070086	K01931	[EC:2.3.2.27]	-	-	E3 ubiquitin-protein ligase NEURL1B	510912	F1MPM5
NLRP13	2.1757	4.3514	0	0	-Inf	0.0127474	0.0664064	NC_037345.1	63416454	63449794	-	4368	NLRP13	-	K22665	-	-	-	NACHT, LRR and PYD domains-containing protein 13 isoform X1	529844	-
NMUR2	42.8145	65.4344	20.1946	0.308623	-1.69608	1.02774e-07	3.97205e-06	NC_037334.1	63636150	63653882	-	2132	NMUR2	GO:0001607;GO:0001607;GO:0001607;GO:0002023;GO:0004930;GO:0004930;GO:0004930;GO:0005229;GO:0005525;GO:0005886;GO:0006816;GO:0007165;GO:0007186;GO:0007186;GO:0007186;GO:0007200;GO:0007204;GO:0007218;GO:0007218;GO:0007417;GO:0007625;GO:0008188;GO:0016020;GO:0016021;GO:0016021;GO:0016021;GO:0016021;GO:0034220;GO:0042924;GO:0043006;GO:0048016;GO:0048265;GO:0050482;	K05053	-	T	KOG3656;13GR8;1CRNQ;09VPV;0V6NX;0DGYG;0UIXF	neuromedin-U receptor 2	507439	Q58CW4
NPNT	37.1504	56.7372	17.5636	0.309561	-1.69171	7.48921e-07	2.20762e-05	NC_037333.1	19173916	19254250	-	3350	NPNT	GO:0001657;GO:0001658;GO:0005178;GO:0005509;GO:0005576;GO:0005604;GO:0007160;GO:0010694;GO:0010811;GO:0016020;GO:0030198;GO:0030485;GO:0030511;GO:0031012;GO:0033631;GO:0034678;GO:0045184;GO:0045669;GO:0045987;GO:0062023;GO:0070374;GO:0071356;GO:0097195;GO:2000721;GO:0005509;GO:0016020;GO:0005509;GO:0016020;GO:0005509;GO:0005509;GO:0016020;GO:0016020;	K06824	-	T	0E5RP;0WCSS;0V16I;14TFT;0B0A3;1DCRG;0KD9N	nephronectin isoform X1	513362	-
NPR2	12.9494	21.3098	4.58906	0.21535	-2.21524	0.000214082	0.00265235	NC_037335.1	59956189	59974873	+	4308	NPR2	GO:0000166;GO:0001503;GO:0001653;GO:0004383;GO:0004383;GO:0004383;GO:0004383;GO:0004383;GO:0004672;GO:0004672;GO:0005524;GO:0005524;GO:0005525;GO:0005886;GO:0005886;GO:0005886;GO:0005887;GO:0005887;GO:0006182;GO:0006182;GO:0006182;GO:0006182;GO:0006468;GO:0006468;GO:0007165;GO:0007168;GO:0007168;GO:0007168;GO:0009190;GO:0009190;GO:0016020;GO:0016021;GO:0016021;GO:0016021;GO:0016829;GO:0016849;GO:…	K12324	[EC:4.6.1.2]	T	KOG1023;09WU4;12S31;0UPW6;1CTFQ;0DIQK;0V8B6;KOG1023	atrial natriuretic peptide receptor 2 precursor	281357	P46197
NR1I3	23.0976	31.7	14.4953	0.457264	-1.1289	0.00650685	0.0393255	NC_037330.1	8271521	8277067	+	2032	NR1I3	GO:0000976;GO:0000977;GO:0000977;GO:0000981;GO:0001228;GO:0003677;GO:0003677;GO:0003677;GO:0003677;GO:0003700;GO:0003700;GO:0003707;GO:0003707;GO:0005634;GO:0005634;GO:0005634;GO:0005634;GO:0005634;GO:0005654;GO:0005737;GO:0005829;GO:0006355;GO:0006355;GO:0006355;GO:0007275;GO:0008134;GO:0008270;GO:0008270;GO:0030154;GO:0030374;GO:0038023;GO:0043401;GO:0043565;GO:0043565;GO:0045892;GO:0045944;GO:…	K08541	-	K	09YKG;0V9I7;0UNXG;1CUUV;KOG3575;0DK0Y;13EJN	nuclear receptor subfamily 1 group I member 3	493711	Q2KIF4
NR4A1	242.498	432.645	52.3516	0.121004	-3.04688	2.10671e-74	3.29131e-70	NC_037332.1	27822914	27839686	-	3213	NR4A1	GO:0003677;GO:0003700;GO:0003707;GO:0004879;GO:0005634;GO:0006355;GO:0008270;GO:0043565;GO:0003677;GO:0003700;GO:0003707;GO:0004879;GO:0005634;GO:0006355;GO:0008270;GO:0043565;GO:0001228;GO:0003677;GO:0003677;GO:0003700;GO:0003707;GO:0004879;GO:0005634;GO:0005634;GO:0005634;GO:0005667;GO:0005829;GO:0006355;GO:0006915;GO:0008270;GO:0031965;GO:0035914;GO:0042803;GO:0043065;GO:0043154;GO:0043565;GO:…	K04465	-	K	1CPFW;0UFSV;12N74;09TF3;KOG4217;0V4E5;0DES5	nuclear receptor subfamily 4 group A member 1	528390	Q0V8F0
NUSAP1	75.0621	105.335	44.7896	0.425212	-1.23375	2.73262e-07	9.24065e-06	NC_037337.1	36789313	36819862	+	2562	NUSAP1	GO:0000070;GO:0000226;GO:0000226;GO:0000281;GO:0000281;GO:0000281;GO:0000281;GO:0003677;GO:0005634;GO:0005694;GO:0005730;GO:0005730;GO:0005730;GO:0005737;GO:0005819;GO:0005819;GO:0005819;GO:0005856;GO:0005874;GO:0005874;GO:0005874;GO:0005876;GO:0005876;GO:0007049;GO:0007076;GO:0007076;GO:0008017;GO:0008017;GO:0040001;GO:0040001;GO:0040001;GO:0040001;GO:0045840;GO:0051301;GO:0072686;	-	-	S	0IGHS;12ST1;0UG8U;0DF38;1CV55;0A2EW;0VDAI	nucleolar and spindle-associated protein 1	616028	Q2YDJ0
NXPH4	20.6821	28.3363	13.0279	0.459758	-1.12105	0.0117051	0.062028	NC_037332.1	56216328	56225819	-	1680	NXPH4	GO:0005102;	-	-	O	1CX8B;0URN7;13N7W;0DNBA;0VBK2;0A0PX;0IHZT	neurexophilin-4	539535	-
PAK3	99.2025	145.532	52.8731	0.36331	-1.46073	3.02599e-07	1.01015e-05	NC_037357.1	59265699	59396454	+	9858	PAK3	GO:0004672;GO:0004674;GO:0005524;GO:0006468;GO:0042981;GO:0004672;GO:0004674;GO:0005524;GO:0006468;GO:0042981;GO:0004672;GO:0004674;GO:0005524;GO:0006468;GO:0042981;GO:0004672;GO:0004674;GO:0005524;GO:0006468;GO:0042981;GO:0004672;GO:0004672;GO:0004674;GO:0004708;GO:0005524;GO:0006468;GO:0007409;GO:0014069;GO:0016358;GO:0017048;GO:0030833;GO:0042981;GO:0060996;GO:0060997;GO:0071407;GO:0098978;GO:…	K05733	[EC:2.7.11.1]	T	0UNWD;12NMX;09VU2;1CS1Q;0DHBK;0V6ST;KOG0578	serine/threonine-protein kinase PAK 3	534526	A0A3Q1LSY0
PAX4	2.54097	5.08193	0	0	-Inf	0.00594908	0.0366879	NC_037331.1	91836096	91842868	-	1628	PAX4	-	K08032	-	-	-	LOW QUALITY PROTEIN: paired box protein Pax-4	526172	-
PBX1	3.74765	6.49523	1.00007	0.153969	-2.69928	0.0286544	0.121229	NC_037330.1	4146907	4481111	-	7901	PBX1	GO:0003677;GO:0003677;GO:0003677;GO:0003700;GO:0003700;GO:0005634;GO:0005634;GO:0005634;GO:0006355;GO:0006355;GO:0043565;GO:0043565;GO:0003677;GO:0003700;GO:0005634;GO:0006355;GO:0043565;GO:0000977;GO:0000978;GO:0001228;GO:0001655;GO:0001658;GO:0003677;GO:0003677;GO:0003677;GO:0003700;GO:0005634;GO:0005634;GO:0005634;GO:0005654;GO:0005667;GO:0005737;GO:0005737;GO:0006355;GO:0008284;GO:0009887;GO:…	K09355	-	K	1CRZ0;KOG0774;0UGWF;0DH91;09TFK;12PKU;0V4EP	pre-B-cell leukemia transcription factor 1	540688	-
PCDH18	120.54	164.056	77.0233	0.469494	-1.09082	1.86029e-08	8.72771e-07	NC_037344.1	20287884	20302108	+	5251	PCDH18	GO:0005509;GO:0005509;GO:0005886;GO:0005886;GO:0005887;GO:0007155;GO:0007155;GO:0007155;GO:0007155;GO:0007156;GO:0007156;GO:0007399;GO:0007399;GO:0007420;GO:0016020;GO:0016020;GO:0016020;GO:0016021;	K16499	-	Z;U	09XNN;1CW7A;KOG3594;0URHE;0V8KB;0DJ0D;12TJ7	protocadherin-18 precursor	539464	A7MB46
PCLAF	34.7442	57.983	11.5054	0.198427	-2.33332	2.31061e-10	1.66633e-08	NC_037337.1	45645746	45653957	+	1344	PCLAF	GO:0003682;GO:0003682;GO:0005634;GO:0005634;GO:0005737;GO:0006260;GO:0006281;GO:0006974;GO:0006974;GO:0006974;GO:0007098;GO:0009411;GO:0019985;GO:0019985;GO:0048471;GO:0051726;GO:0051726;GO:0051726;	-	-	L	0A8P6;13VMI;0UW08;0J101;0DV66;1D4GK;0VJM2	PCNA-associated factor	540737	Q5E9B2
PDE4A	8.16698	12.0861	4.24789	0.35147	-1.50853	0.0387198	0.150266	NC_037334.1	14946441	14990839	+	6206	PDE4A	GO:0004114;GO:0007165;GO:0008081;GO:0004114;GO:0004114;GO:0004115;GO:0004115;GO:0004115;GO:0005515;GO:0005654;GO:0005737;GO:0005829;GO:0005829;GO:0005886;GO:0007165;GO:0007165;GO:0007608;GO:0008081;GO:0008081;GO:0010738;GO:0016020;GO:0016787;GO:0030552;GO:0030552;GO:0035690;GO:0043949;GO:0046872;GO:0048471;GO:0048471;GO:0004114;GO:0007165;GO:0008081;GO:0004114;GO:0007165;GO:0008081;GO:0004114;GO:…	K13293	[EC:3.1.4.53]	T	0USXJ;1CUW1;0DK28;0V756;12PR9;09W6Y;KOG3689	cAMP-specific 3',5'-cyclic phosphodiesterase 4A	512222	A6QQQ0
PDLIM1	103.231	145.766	60.6971	0.416401	-1.26395	2.29246e-07	7.95891e-06	NC_037353.1	16743890	16784516	-	1438	PDLIM1	GO:0003713;GO:0003713;GO:0005515;GO:0005667;GO:0005667;GO:0005856;GO:0005856;GO:0006355;GO:0006355;GO:0046872;GO:1903508;	K23353	-	Z;T	0V87K;KOG1703;13CT0;1CTB9;0UM5E;09X91;0DIKF	PDZ and LIM domain protein 1	614675	Q5E9E1
PDZD3	7.57104	11.854	3.28805	0.277378	-1.85007	0.0172437	0.0833386	NC_037342.1	29769699	29775955	+	4041	PDZD3	GO:0005515;GO:0005903;GO:0006811;GO:0006811;GO:0007168;GO:0007168;GO:0008022;GO:0010754;GO:0030251;GO:0030251;GO:0030251;GO:0031283;GO:0035003;GO:0045177;GO:1990381;	-	-	O	13FTI;0ITA7;0E9C2;1DG7E;0B66A;0WIW0;0V3RT	Na(+)/H(+) exchange regulatory cofactor NHE-RF4	539171	Q3MHE0
PERM1	20.0682	34.636	5.5003	0.158803	-2.65469	1.07624e-07	4.13121e-06	NC_037343.1	51493147	51498783	+	4860	PERM1	GO:0005634;GO:0005737;GO:0006355;GO:0014850;	-	-	S	0J2KK;0VEZW;13SFE;1D1QN;0A38Q;0UT0U;0DSF0	PGC-1 and ERR-induced regulator in muscle protein 1	520080	A5D7L8
PHOSPHO1	47.9959	70.6426	25.3491	0.358836	-1.4786	7.938e-07	2.30941e-05	NC_037346.1	37344874	37351524	+	2300	PHOSPHO1	GO:0001958;GO:0016311;GO:0016462;GO:0016791;GO:0016791;GO:0031012;GO:0035630;GO:0035630;GO:0065010;	K06124	[EC:3.1.3.75]	S;T	1CXPV;0UK52;0VC0V;KOG3120;0A14K;0DNSJ;13SM2	phosphoethanolamine/phosphocholine phosphatase	524639	E1BCN8
PIGR	32.5149	46.7054	18.3244	0.392341	-1.34982	0.000159474	0.00208142	NC_037343.1	4713347	4730904	-	3553	PIGR	GO:0016020;GO:0016021;GO:0001580;GO:0001792;GO:0002415;GO:0005615;GO:0005886;GO:0007173;GO:0016020;GO:0016021;GO:0038093;GO:0043113;GO:0043235;GO:0016020;GO:0016021;	K13073	-	T	0A3WQ;13MYI;0IHXB;0VERM;0URY0;0DKWP;1D0P7	polymeric immunoglobulin receptor precursor	281401	P81265
PIMREG	12.677	20.2182	5.1358	0.254018	-1.977	0.000993478	0.00911912	NC_037346.1	25412104	25416771	-	1547	PIMREG	GO:0005634;GO:0005730;GO:0005730;	-	-	S	0A4H9;1D194;0IXNZ;0DRRE;13SCJ;0UG1V;0VFC8	protein FAM64A	540455	A5PKG5
PMAIP1	25.665	38.6798	12.6503	0.327051	-1.61241	8.68505e-05	0.00126103	NC_037351.1	58744471	58748322	+	2393	PMAIP1	GO:0001836;GO:0005634;GO:0005739;GO:0005829;GO:0006919;GO:0006974;GO:0010498;GO:0010907;GO:0042149;GO:0043331;GO:0043517;GO:0046902;GO:0051607;GO:0071456;GO:0072332;GO:0072593;GO:0090200;GO:1902043;GO:2001244	K10131	-	-	-	phorbol-12-myristate-13-acetate-induced protein 1	100296226	A0A3Q1NFP6
PMP22	141.724	198.73	84.7181	0.426297	-1.23007	1.27992e-11	1.19025e-09	NC_037346.1	32755620	32784018	-	1951	PMP22	GO:0005886;GO:0005886;GO:0005886;GO:0007049;GO:0007050;GO:0008219;GO:0016020;GO:0016020;GO:0016020;GO:0016021;GO:0016021;GO:0016021;GO:0032060;GO:0032288;GO:0042552;	K19289	-	T;U	13RKN;0VHI9;0IWVJ;0UV1Y;1D2XN;0DTPV;0A6QA	peripheral myelin protein 22	534497	Q9TQZ3
POLE2	19.0639	26.2767	11.8512	0.451015	-1.14875	0.0120514	0.0634151	NC_037337.1	42673680	42705669	-	1849	POLE2	GO:0003677;GO:0003677;GO:0003677;GO:0003887;GO:0003887;GO:0003887;GO:0003887;GO:0005634;GO:0005654;GO:0006260;GO:0006260;GO:0006260;GO:0006261;GO:0006261;GO:0006261;GO:0008622;GO:0008622;GO:0008622;GO:0008622;GO:0016604;GO:0016740;GO:0016779;GO:0042276;GO:0043231;	K02325	[EC:2.7.7.7]	L	0DFYT;09UP2;KOG3818;1CQN9;12NV9;0V5NM;0UHHQ	DNA polymerase epsilon subunit 2	518653	A7YWS7
POLR3G	74.4377	104.779	44.0959	0.420845	-1.24864	6.27044e-05	0.000959482	NC_037334.1	90036757	90081679	+	2153	POLR3G	GO:0003899;GO:0006383;GO:0000790;GO:0003899;GO:0003899;GO:0003899;GO:0005634;GO:0005666;GO:0005666;GO:0006383;GO:0006383;GO:0008283;	K03024	-	K	13M4T;0DS8Y;0VCRW;1D1I9;0USU9;0A4FN;0IKHU	DNA-directed RNA polymerase III subunit RPC7	613778	A0A3Q1M6Z7
PPM1J	51.1576	70.3854	31.9299	0.453644	-1.14037	6.78632e-05	0.00102018	NC_037330.1	30609679	30615191	+	3542	PPM1J	-	K17504	[EC:3.1.3.16]	-	-	protein phosphatase 1J isoform X3	100848925	-
PRR11	11.5452	16.8153	6.27515	0.37318	-1.42206	0.0175328	0.0842451	NC_037346.1	10125434	10154207	+	2545	PRR11	GO:0005634;GO:0005634;GO:0005737;GO:0005737;GO:0007050;GO:0051726;	-	-	S	1CZEJ;0IJIM;0UTMM;13IVM;0VEJT;0DQCK;0A3R6	proline-rich protein 11	615857	A5D7V0
PRR5L	16.1708	21.7325	10.609	0.488161	-1.03457	0.0458076	0.169653	NC_037342.1	66763192	66918835	+	3564	PRR5L	GO:0001933;GO:0001934;GO:0010762;GO:0010762;GO:0014068;GO:0031625;GO:0031932;GO:0031932;GO:0034599;GO:0038203;GO:0038203;GO:0038203;GO:0061014;GO:0090316;	-	-	S	0UU6S;0IJB2;13HIX;0VFAS;1D17S;0A4FX;0DRYW	proline-rich protein 5-like	505048	Q5E9R0
PRSS48	28.7852	39.7704	17.8001	0.447571	-1.15981	0.00483712	0.0314614	NC_037344.1	6527497	6536639	-	3534	PRSS48	GO:0004252	-	-	-	-	serine protease 48 isoform X2	100336077	F1MTU4
PRUNE2	34.2089	46.7698	21.648	0.462863	-1.11134	0.0012807	0.0111284	NC_037335.1	52674121	52964654	-	12628	PRUNE2	GO:0004309;GO:0005737;GO:0005737;GO:0006798;GO:0006915;GO:0016462;	K18449	-	S;T	1CQAV;0IFIP;09UBN;0V5AR;0DFM8;0UK50;12QW0	LOW QUALITY PROTEIN: protein prune homolog 2	518308	-
PTCH2	23.4266	31.7757	15.0775	0.474498	-1.07553	0.00954612	0.0529613	NC_037330.1	101178957	101194939	+	4991	PTCH2	GO:0001558;GO:0001709;GO:0005119;GO:0005119;GO:0005886;GO:0007224;GO:0008158;GO:0008158;GO:0008544;GO:0009957;GO:0016020;GO:0016021;GO:0016021;GO:0016021;GO:0042633;GO:0043588;GO:0045606;GO:0097108;GO:0097108;	K11101	-	T	KOG1935;1CR60;12QN4;0V677;09V7N;0DGGD;0UMP2	protein patched homolog 2 isoform X2	507948	-
PTPN5	6.56405	10.841	2.28706	0.210964	-2.24493	0.00945533	0.0526821	NC_037356.1	25991833	26050348	+	3272	PTPN5	GO:0001784;GO:0004721;GO:0004725;GO:0004725;GO:0004725;GO:0004725;GO:0006470;GO:0006470;GO:0006470;GO:0016311;GO:0016311;GO:0016787;GO:0016791;GO:0016791;GO:0035335;GO:0004725;GO:0006470;GO:0016311;GO:0016791;	K18018	[EC:3.1.3.48]	T	0V60Z;KOG0789;0DGIY;0UHGT;1CR8T;09VQF;12T5Q	tyrosine-protein phosphatase non-receptor type 5	615850	A6QQD4
PTTG1	25.0372	36.9053	13.1691	0.356835	-1.48667	0.00026429	0.00315915	NC_037334.1	72005966	72013593	+	750	PTTG1	GO:0005634;GO:0005737;GO:0006281;GO:0017124;GO:0045143;GO:0051276;GO:0051301;GO:2000816	K06635	-	-	-	securin	508043	Q3SZY3
RAB25	9.00621	13.1495	4.86289	0.369815	-1.43513	0.0397731	0.153237	NC_037330.1	14700974	14708045	-	1077	RAB25	GO:0000166;GO:0003382;GO:0003382;GO:0003924;GO:0003924;GO:0003924;GO:0005525;GO:0005525;GO:0005525;GO:0005768;GO:0005886;GO:0006886;GO:0006887;GO:0008284;GO:0008284;GO:0010634;GO:0015031;GO:0016020;GO:0031143;GO:0031143;GO:0031260;GO:0031268;GO:0031268;GO:0031410;GO:0031410;GO:0031489;GO:0032482;GO:0042995;GO:0055037;GO:0060627;	K07906	-	U	1CUED;0DJMG;KOG0087;09Y87;0UTWR;0V95S;13I5A	ras-related protein Rab-25	506482	Q58DW6
RAD51AP1	33.5166	45.2105	21.8227	0.482692	-1.05083	0.00257428	0.019476	NC_037332.1	105578160	105596015	-	2354	RAD51AP1	GO:0000724;GO:0000790;GO:0003690;GO:0003690;GO:0003690;GO:0003697;GO:0003697;GO:0003697;GO:0003723;GO:0003723;GO:0003723;GO:0005634;GO:0005634;GO:0005634;GO:0006281;GO:0006281;GO:0010569;GO:0032991;GO:0036297;GO:0071479;	K20778	-	O	0URCW;13IMY;0A4GJ;0VDC0;0DEGV;0IICA;1D18F	RAD51-associated protein 1	615937	Q0VCU5
RAD54L	82.3736	115.431	49.316	0.427233	-1.22691	9.79963e-08	3.82749e-06	NC_037330.1	99817405	99844083	-	3516	RAD54L	GO:0000724;GO:0000733;GO:0005524;GO:0005524;GO:0005654;GO:0006302;GO:0006974;GO:0008340;GO:0010212;GO:0032991;GO:0036310;GO:0042493;GO:0051276;GO:0005524;	K10875	[EC:3.6.4.-]	L	09XTC;0V8QW;1CZF2;0UQN1;12PSK;KOG0390;0DKJ5	DNA repair and recombination protein RAD54-like	100140639	A1L4Z4
RAET1G	9.77803	16.2811	3.27494	0.20115	-2.31366	0.000956256	0.00888732	NC_037336.1	87236521	87247606	-	1294	RAET1G	GO:0001913;GO:0005615;GO:0005886;GO:0006955;GO:0009897;GO:0016020;GO:0016021;GO:0030101;GO:0042267;GO:0042271;GO:0046703;	K07986	-	S	1D436;0DUSB;13XQM;0UW1C;0A7HD;0J4VC;0VJ2E	retinoic acid early transcript 1G precursor	404100	Q860C2
RANBP3L	1.68462	3.36925	0	0	-Inf	0.038121	0.14878	NC_037347.1	37936827	37993425	+	4415	RANBP3L	GO:0005623;GO:0046332;GO:0046907;GO:0046907;GO:0005096;GO:0005634;GO:0005643;GO:0005737;GO:0006611;GO:0008536;GO:0043547;GO:0046907;GO:0046907;	-	-	U	1CVZ2;0DM40;0UQ78;09ZKF;KOG0866;0VAH8;13M12	ran-binding protein 3-like isoform X2	100296398	E1BCV6
RASSF5	168.843	232.917	104.77	0.449816	-1.15259	1.05182e-11	9.95916e-10	NC_037343.1	4293882	4367202	+	4070	RASSF5	GO:0005634;GO:0007165;GO:0007165;GO:0008285;GO:0017016;GO:0017016;GO:0031398;GO:0035556;GO:0035556;GO:0042981;GO:0042981;GO:0046872;GO:1900180;GO:0007165;GO:0017016;GO:0042981;	K08015	-	T	0IPAE;0WGD0;13CA9;0B3Y0	ras association domain-containing protein 5	539767	A0A3Q1MXG2
RBMS3	2.02324	4.04648	0	0	-Inf	0.018193	0.0864707	NC_037349.1	3855084	4658567	+	9656	RBMS3	GO:0002357;GO:0003676;GO:0003676;GO:0003723;GO:0003723;GO:0003723;GO:0003723;GO:0003730;GO:0003730;GO:0005634;GO:0005737;GO:0005737;GO:0005829;GO:0008143;GO:0008143;GO:0008266;GO:0008266;GO:0010628;GO:0010629;GO:0035925;GO:0045727;GO:0090090;GO:1990904;GO:0003676;GO:0003723;GO:0003676;GO:0003723;GO:0003676;GO:0003723;	-	-	S	13MYP;1CRND;0DGY4;0V6NN;KOG4733;0URUJ;09VPN	RNA-binding motif, single-stranded-interacting protein 3 isoform X3	784766	E1BPT6
RCN3	210.249	331.773	88.7249	0.267427	-1.90279	5.99751e-32	4.93153e-29	NC_037345.1	55968593	55990135	+	3280	RCN3	GO:0005509;GO:0005509;GO:0005509;GO:0005509;GO:0005509;GO:0005509;GO:0005509;GO:0005783;GO:0005783;GO:0005783;GO:0005783;GO:0005788;GO:0009306;GO:0009306;GO:0010952;GO:0010952;GO:0015031;GO:0015031;GO:0032964;GO:0032964;GO:0036503;GO:0036503;GO:0043129;GO:0043129;GO:0046872;GO:0051896;GO:0055091;GO:0055091;GO:0060428;GO:0060428;	-	-	T;U	13K8I;KOG4223;0VFQR;0A4BP;0UIME;1CYJ7;0DSBF	reticulocalbin-3 precursor	522073	Q2KJ39
RCOR2	51.0513	72.2177	29.8849	0.413816	-1.27294	9.77991e-06	0.000196643	NC_037356.1	42253812	42258568	-	2444	RCOR2	GO:0003677;GO:0003677;GO:0003700;GO:0003700;GO:0003714;GO:0003714;GO:0005634;GO:0005634;GO:0005634;GO:0005667;GO:0005667;GO:0008134;GO:0017053;GO:0019899;GO:0044212;GO:0045892;	-	-	K	0V6AX;12QXT;09VBM;0DGK4;0UIE9;1CR9Z;KOG1194	REST corepressor 2	541233	E1BPL6
RETSAT	174.593	234.914	114.272	0.486441	-1.03966	4.27968e-10	2.97162e-08	NC_037338.1	49642200	49656929	+	3198	RETSAT	GO:0005640;GO:0005789;GO:0005789;GO:0016491;GO:0031965;GO:0042572;GO:0042572;GO:0051786;GO:0051786;GO:0055114;	K09516	[EC:1.3.99.23]	H	0UN4J;1CS6H;0DERR;12Y5Z;09TEQ;KOG4254;0V4DU	all-trans-retinol 13,14-reductase precursor	614455	E1BDK9
RGS1	24.3025	38.0811	10.524	0.276356	-1.8554	0.000684219	0.00683038	NC_037343.1	12697341	12701470	-	1349	RGS1	GO:0001965;GO:0005096;GO:0005096;GO:0005096;GO:0005829;GO:0007165;GO:0007186;GO:0008277;GO:0008277;GO:0009617;GO:0031234;GO:0043547;GO:0061737;	K16449	-	T	0UM7T;09ZMP;1CW0J;0DM5F;0VAIC;KOG3589;12TYG	regulator of G-protein signaling 1	540836	F1MUR0
RGS9	66.8402	97.4886	36.1918	0.371242	-1.42957	2.563e-08	1.1674e-06	NC_037346.1	61982988	62043267	+	9672	RGS9	GO:0007186;GO:0007186;GO:0035556;GO:0035556;GO:0098839;GO:0098978;	K13765	-	T	0UKJI;09WW3;0DI6C;1CSWR;0V7U5;12RNH;KOG3589	regulator of G-protein signaling 9	281453	O46469
RGSL1	28.8951	42.0714	15.7187	0.37362	-1.42036	0.000192245	0.00242286	NC_037343.1	63544084	63604180	+	4604	RGSL1	-	-	-	T	0UTCX;0VDBA;13MRF;0A2FK;0DQ2P;0IVN7;1CZ3N	regulator of G-protein signaling protein-like	509065	A0A3Q1LPV8
RHOV	16.4954	26.1146	6.87613	0.263306	-1.92519	0.0241115	0.106803	NC_037337.1	36410185	36412842	-	1682	RHOV	GO:0003924;GO:0005525;GO:0005737;GO:0005856;GO:0005886;GO:0005938;GO:0006897;GO:0007015;GO:0007163;GO:0008360;GO:0010008;GO:0016477;GO:0019901;GO:0030031;GO:0030036;GO:0030865;GO:0031410;GO:0032488;GO:0032956;GO:0042995;GO:0043231;GO:0046872	K07866	-	-	-	rho-related GTP-binding protein RhoV	538143	Q17QI8
RND2	55.5086	87.284	23.7331	0.271907	-1.87881	2.3145e-10	1.66633e-08	NC_037346.1	43052388	43058498	+	3657	RND2	GO:0000166;GO:0003924;GO:0003924;GO:0003924;GO:0005525;GO:0005525;GO:0005525;GO:0005525;GO:0005622;GO:0005737;GO:0005886;GO:0005938;GO:0007015;GO:0007264;GO:0007264;GO:0007266;GO:0008360;GO:0019901;GO:0030334;GO:0030950;GO:0032153;GO:0032956;GO:0043231;GO:0051017;	K07858	-	Z;S	0A27X;0VB41;0DEP0;KOG0393;0UUJE;1CYVI;138RW	rho-related GTP-binding protein RhoN	510699	-
RPS6KA1	56.8016	78.1927	35.4104	0.452861	-1.14286	0.000139535	0.0018705	NC_037329.1	126574902	126612783	-	3703	RPS6KA1	GO:0000166;GO:0000287;GO:0000287;GO:0004672;GO:0004672;GO:0004674;GO:0004674;GO:0004674;GO:0004711;GO:0005524;GO:0005524;GO:0005524;GO:0006468;GO:0006468;GO:0016301;GO:0016310;GO:0016740;GO:0035556;GO:0035556;GO:0000287;GO:0004672;GO:0004674;GO:0004674;GO:0004712;GO:0005524;GO:0005634;GO:0005829;GO:0006468;GO:0035556;GO:0043027;GO:0043066;GO:0043154;GO:0045944;GO:2000491;GO:0000287;GO:0004672;GO:…	K04373	[EC:2.7.11.1]	T	0V44X;1CP76;KOG0598;12P0N;0DEHF;0UJRS;09T66	ribosomal protein S6 kinase alpha-1	533908	A0A3Q1M0H8
RRM2	76.9268	127.542	26.3119	0.2063	-2.27718	7.38878e-18	1.86185e-15	NC_037338.1	87488673	87495961	-	3088	RRM2	GO:0004748;GO:0004748;GO:0005829;GO:0005829;GO:0005971;GO:0008199;GO:0009262;GO:0009263;GO:0009263;GO:0009263;GO:0009263;GO:0016491;GO:0016491;GO:0042803;GO:0051259;GO:0051290;GO:0055114;GO:0055114;GO:0009263;GO:0016491;GO:0055114;	K10808	[EC:1.17.4.1]	F	KOG1567;0UKWR;09XA5;12QEK;0V88G;0DKT0;1CVMU	ribonucleoside-diphosphate reductase subunit M2 isoform 1	508167	A0A3Q1MLJ5
RTL4	15.9484	23.0954	8.80145	0.381091	-1.39179	0.00704589	0.0418547	NC_037357.1	60771871	60776112	+	2371	RTL4	-	-	-	-	-	uncharacterized protein RTL4	101907121	-
S100A1	17.7573	26.4197	9.09493	0.344248	-1.53848	0.00175084	0.0143361	NC_037330.1	16751807	16756163	-	1343	S100A1	GO:0005509;GO:0005509;GO:0005515;GO:0005634;GO:0005737;GO:0008016;GO:0008016;GO:0016529;GO:0042802;GO:0042803;GO:0044548;GO:0046872;GO:0051000;GO:0051117;GO:1903672;	-	-	-	-	protein S100-A1	528735	P02639
SAA3	71.9845	135.823	8.14622	0.0599768	-4.05945	4.99651e-07	1.56121e-05	NC_037356.1	26414396	26418126	-	546	SAA3	GO:0006953;GO:0034364	K17310	-	-	-	serum amyloid A 3 precursor	281474	Q8SQ28
SAMD9	67.2522	94.3226	40.1818	0.426003	-1.23106	1.02183e-06	2.86093e-05	NC_037331.1	10449812	10468917	-	5595	SAMD9	-	K23949	-	-	-	sterile alpha motif domain-containing protein 9	514205	-
SAT1	4160.13	5716.9	2603.36	0.455379	-1.13486	3.52235e-19	1.01907e-16	NC_037357.1	119431931	119434979	-	1051	SAT1	GO:0001525;GO:0004145;GO:0004145;GO:0004145;GO:0004145;GO:0005515;GO:0005737;GO:0005829;GO:0008080;GO:0009447;GO:0016740;GO:0016746;GO:0019809;GO:0032918;GO:0042127;GO:0042802;	K00657	[EC:2.3.1.57]	E	0VA9V;1CVQ1;0UPWY;KOG3216;09ZCR;12RWP;0DKV1	diamine acetyltransferase 1	508861	Q3T0Q0
SCNN1D	111.442	153.47	69.4143	0.4523	-1.14465	1.25419e-08	6.08518e-07	NC_037343.1	51229738	51236071	-	4794	SCNN1D	GO:0005272;GO:0005272;GO:0005272;GO:0006811;GO:0006814;GO:0006814;GO:0006814;GO:0015280;GO:0015280;GO:0016020;GO:0016020;GO:0016020;GO:0016021;GO:0016021;GO:0016021;GO:0035725;	K04826	-	P	12SXP;1CPKK;KOG4294;0DEX1;0A1AZ;0UFZF;0VC6N	amiloride-sensitive sodium channel subunit delta isoform X1	528813	-
SDS	89.7761	125.452	54.1004	0.431245	-1.21342	4.35826e-08	1.90726e-06	NC_037344.1	61030532	61038866	+	1797	SDS	GO:0006520;GO:0030170;GO:0003941;GO:0003941;GO:0004794;GO:0005739;GO:0005829;GO:0006520;GO:0006520;GO:0006565;GO:0006565;GO:0006567;GO:0030170;GO:0030170;GO:0030170;GO:0042803;GO:0042866;	K17989	-	E	0DGS5;09VHF;12RHD;KOG1250;1CRG8;0V6GP;0UIN0	L-serine dehydratase/L-threonine deaminase	514346	Q0VCW4
SEC14L6	26.5022	39.4486	13.5559	0.343633	-1.54106	0.000727322	0.00710629	NC_037344.1	69518521	69528749	-	3611	SEC14L6		-	-	-	-	putative SEC14-like protein 6 isoform X1	619125	A0A3Q1MEJ4
SEMA3A	15.3675	22.9187	7.81632	0.341046	-1.55196	0.00317189	0.0229844	NC_037331.1	36083514	36635794	+	8842	SEMA3A	GO:0005515;GO:0001755;GO:0005515;GO:0005615;GO:0005887;GO:0030215;GO:0030335;GO:0030424;GO:0038191;GO:0045499;GO:0048843;GO:0050919;GO:0071526;GO:2001224;GO:0001764;GO:0002027;GO:0005515;GO:0007411;GO:0007413;GO:0008045;GO:0010633;GO:0010977;GO:0021612;GO:0021637;GO:0021675;GO:0021772;GO:0021785;GO:0021828;GO:0030215;GO:0030517;GO:0036486;GO:0038191;GO:0045499;GO:0048813;GO:0048841;GO:0048843;GO:…	K06840	-	T	09YQF;0DFQ0;1CQDK;0V9N8;12RKU;0UH3Z;KOG3611	semaphorin-3A precursor	537777	F1MEW1
SEMA4A	14.2479	19.7429	8.75284	0.443341	-1.17351	0.0328034	0.133495	NC_037330.1	14607127	14635339	-	3553	SEMA4A	GO:0005515;GO:0001755;GO:0002292;GO:0005515;GO:0005615;GO:0005634;GO:0005829;GO:0005887;GO:0007409;GO:0008360;GO:0010594;GO:0016020;GO:0016021;GO:0016525;GO:0030215;GO:0030335;GO:0038191;GO:0043231;GO:0045063;GO:0045499;GO:0048843;GO:0050919;GO:0071526;GO:0071526;GO:1904891;GO:1905704;	K06521	-	T	139DI;1CUIX;0DJRT;0UNJ7;09YCD;0V99V;KOG3611	semaphorin-4A precursor	510239	Q5EA85
SERPINE1	927.263	1277.87	576.659	0.451268	-1.14794	5.92778e-30	4.63049e-27	NC_037352.1	35596134	35607587	-	4716	SERPINE1	GO:0004857;GO:0004867;GO:0004867;GO:0005576;GO:0005615;GO:0005615;GO:0005615;GO:0010466;GO:0010951;GO:0030414;GO:0035375;GO:0090399;	K03982	-	V	12U1A;0DFHY;0UGVD;09U85;KOG2392;0V57A;1CQ7S	plasminogen activator inhibitor 1 precursor	281375	P13909
SERPINF1	35.0925	64.3492	5.83584	0.0906901	-3.46291	2.12959e-17	4.82182e-15	NC_037346.1	22848081	22859853	+	1397	SERPINF1	GO:0004867;GO:0005576;GO:0005576;GO:0005576;GO:0005615;GO:0005615;GO:0005615;GO:0005615;GO:0010951;GO:0016525;GO:0016525;GO:0016525;GO:0016525;GO:0042470;GO:0050769;GO:0050769;GO:0050769;GO:0050769;GO:0060770;	K19614	-	V	13K85;0V58V;1CQ94;KOG2392;09U9P;0DFJD;0UM20	pigment epithelium-derived factor precursor	281386	Q95121
SEZ6	109.631	162.013	57.249	0.353361	-1.50078	5.2715e-07	1.63406e-05	NC_037346.1	20320588	20368762	-	4161	SEZ6	GO:0016020;GO:0016021;GO:0005783;GO:0008344;GO:0021680;GO:0043025;GO:0043197;GO:0043198;GO:0048471;GO:0050773;GO:0060074;GO:0060079;GO:0090036;GO:0097440;	-	-	T;U	0URIB;0DHP5;13JEN;1CSDN;0IJTP;09WDZ;0V7CB	seizure protein 6 homolog precursor	539038	A0JNA2
SFXN3	211.203	285.623	136.783	0.478895	-1.06222	2.19602e-07	7.67526e-06	NC_037353.1	21863675	21870780	+	3112	SFXN3	GO:0006811;GO:0015075;GO:0016020;GO:0055085;GO:0005739;GO:0006730;GO:0006811;GO:0006811;GO:0006865;GO:0015075;GO:0015075;GO:0016020;GO:0016020;GO:0016020;GO:0016021;GO:0022889;GO:0031966;GO:0055085;GO:0055085;GO:0140300;GO:1990542;GO:0006811;GO:0015075;GO:0016020;GO:0055085;	K23500	-	T;P;U	09Y92;0UGNF;0DKPE;KOG3767;0V96J;1CVHZ;12N5E	sideroflexin-3	511755	A6QP55
SGK2	20.4143	30.6785	10.1502	0.330855	-1.59573	0.000442376	0.00482629	NC_037340.1	72150309	72175624	+	2264	SGK2	GO:0004672;GO:0004674;GO:0005524;GO:0006468;GO:0000166;GO:0004672;GO:0004672;GO:0004674;GO:0004674;GO:0004674;GO:0004674;GO:0005524;GO:0005524;GO:0005524;GO:0006468;GO:0006468;GO:0015459;GO:0016301;GO:0016310;GO:0016740;GO:0018105;GO:0035556;GO:0004672;GO:0004674;GO:0005524;GO:0006468;	K13303	[EC:2.7.11.1]	T	0UK7A;09U4Q;0V53T;KOG0598;12P0N;0DID8;1CZD9	serine/threonine-protein kinase Sgk2	517909	Q0VD39
SHC3	13.115	21.6624	4.56758	0.210852	-2.24569	0.000171042	0.00220296	NC_037335.1	88930639	89121532	+	11169	SHC3	GO:0001784;GO:0005515;GO:0005886;GO:0007165;GO:0007165;GO:0007417;GO:0007417;GO:0007611;GO:0030971;GO:0035249;GO:0035556;GO:0035556;	K17448	-	T	KOG3697;1CTZ2;0DH33;09VUW;12P9B;0US86;0V6TI	SHC-transforming protein 3 isoform X1	512696	-
SHC4	45.454	72.9855	17.9226	0.245564	-2.02583	1.86391e-10	1.4e-08	NC_037337.1	61284094	61420825	+	4486	SHC4	GO:0005886;GO:0006915;GO:0007169;GO:0008284;GO:0010468;GO:0019901;GO:0019904;GO:0030971;GO:0035556;GO:0048863	K17449	-	-	-	SHC-transforming protein 4	524734	E1BCR0
SHCBP1	24.8368	33.6951	15.9785	0.474209	-1.0764	0.00850703	0.048612	NC_037345.1	14881869	14919139	-	2468	SHCBP1	GO:0008543;GO:0042169;GO:2000177;	-	-	S;T	0A484;0UTS0;0VDB2;1CXFE;12WMI;0IIV2;0DQCH	SHC SH2 domain-binding protein 1	523367	E1B738
SHISAL2A	55.9022	81.2074	30.5971	0.376777	-1.40822	2.27776e-06	5.71914e-05	NC_037330.1	93695621	93727178	-	1868	SHISAL2A	GO:0016020;GO:0016021;	-	-	S	0USSZ;0IZ9Z;13SSW;0VGD5;0A5IA;0DSVI;1D1CU	protein shisa-like-2A isoform X1	787024	-
SLC25A35	17.5019	28.0651	6.93876	0.247238	-2.01603	6.08899e-05	0.000936301	NC_037346.1	27905298	27909269	-	1922	SLC25A35	GO:0016020;GO:0016021;GO:0022857;GO:0022857;GO:0055085;GO:0005739;GO:0005743;GO:0016020;GO:0016021;GO:0022857;GO:0022857;GO:0055085;	K15117	-	C	0UHXR;12SD5;1D13G;09UDX;KOG0755;0DFPT;0V5DD	solute carrier family 25 member 35	527669	Q58DS3
SLC2A4	10.1243	17.297	2.95159	0.170642	-2.55096	0.000270154	0.00320715	NC_037346.1	26984018	26989772	+	2636	SLC2A4	GO:0005215;GO:0005215;GO:0005355;GO:0005355;GO:0005355;GO:0005737;GO:0005768;GO:0005829;GO:0005886;GO:0005886;GO:0005886;GO:0005887;GO:0008643;GO:0009897;GO:0010021;GO:0012505;GO:0012505;GO:0012506;GO:0016020;GO:0016020;GO:0016020;GO:0016020;GO:0016021;GO:0016021;GO:0016021;GO:0016021;GO:0022857;GO:0022857;GO:0030136;GO:0030140;GO:0030659;GO:0030659;GO:0032593;GO:0032593;GO:0032593;GO:0032869;GO:…	K07191	-	G	0UH20;1CVN1;0V4US;09TVJ;KOG0569;0DKR7;12P9V	solute carrier family 2, facilitated glucose transporter member 4	282359	Q27994
SLC30A3	10.4263	15.2373	5.61534	0.368526	-1.44016	0.0238832	0.105972	NC_037338.1	72369362	72382875	+	5348	SLC30A3	GO:0005385;GO:0005737;GO:0005764;GO:0005765;GO:0005768;GO:0005770;GO:0005886;GO:0006811;GO:0006812;GO:0006812;GO:0006829;GO:0008021;GO:0008021;GO:0008324;GO:0008324;GO:0010043;GO:0016020;GO:0016021;GO:0016021;GO:0016021;GO:0030054;GO:0030285;GO:0030672;GO:0030672;GO:0031410;GO:0031902;GO:0043005;GO:0043005;GO:0045202;GO:0051050;GO:0055085;GO:0055085;GO:0061088;GO:0061088;GO:0071577;GO:0098686;GO:…	K14690	-	P	0V6IB;KOG1482;0URS7;09VJ6;1CRHW;12RG8;0DGTT	zinc transporter 3	512803	Q08E25
SLC35B4	123.821	170.272	77.3699	0.454391	-1.13799	3.22163e-09	1.84364e-07	NC_037331.1	97933905	97974922	-	7020	SLC35B4	GO:0005462;GO:0005462;GO:0005464;GO:0005464;GO:0005783;GO:0005794;GO:0006111;GO:0015790;GO:0016020;GO:0016021;GO:0022857;GO:0030173;GO:0030176;GO:0055085;GO:0055085;GO:1990569;	K15278	-	G	09W7H;12RV5;0DKAM;1CV4I;0UJGU;KOG1583;0V75T	UDP-xylose and UDP-N-acetylglucosamine transporter	613784	E1BEH8
SLC4A9	3.03143	5.73387	0.328988	0.0573762	-4.1234	0.011075	0.0596226	NC_037334.1	51557961	51572954	+	4322	SLC4A9	GO:0005452;GO:0005452;GO:0005887;GO:0006811;GO:0006820;GO:0006820;GO:0008509;GO:0008509;GO:0008510;GO:0015698;GO:0015701;GO:0016020;GO:0016020;GO:0016020;GO:0016021;GO:0016021;GO:0016021;GO:0051453;GO:0098656;	K13860	-	P	1CQAS;0UGZU;09UBG;0V5AM;KOG1172;12SNC;0DFM5	anion exchange protein 4	509031	E1BIN2
SLC9A9	6.57058	10.8466	2.29453	0.211543	-2.24098	0.00943562	0.0526474	NC_037328.1	125043185	125706585	+	3852	SLC9A9	GO:0005886;GO:0006811;GO:0006812;GO:0006812;GO:0006814;GO:0006814;GO:0006814;GO:0006885;GO:0006885;GO:0015297;GO:0015299;GO:0015299;GO:0015385;GO:0015385;GO:0015385;GO:0015386;GO:0016020;GO:0016021;GO:0016021;GO:0016021;GO:0051453;GO:0055037;GO:0055037;GO:0055085;GO:0055085;GO:0071805;GO:0098719;GO:1902600;GO:0006812;GO:0006814;GO:0006885;GO:0015299;GO:0015385;GO:0016021;GO:0055085;	K14725	-	P	09V6X;0URVE;0VA1J;KOG1965;12QN3;0DGUJ;1CUGT	sodium/hydrogen exchanger 9	535743	A0A3Q1MYS0
SORBS1	32.906	45.5276	20.2843	0.445539	-1.16638	0.00100593	0.0092012	NC_037353.1	16819411	17053764	-	8635	SORBS1		K06086	-	-	-	sorbin and SH3 domain-containing protein 1	504625	A0A3Q1LRD5
SOX12	139.044	190.453	87.6351	0.460139	-1.11986	8.50152e-10	5.58064e-08	NC_037340.1	60689766	60694687	-	4922	SOX12	-	K09268	-	-	-	transcription factor SOX-12	101905202	-
SPAG16	5.21922	8.81499	1.62345	0.18417	-2.44089	0.0147685	0.0739753	NC_037329.1	101338236	102406437	+	5838	SPAG16	-	-	-	-	-	sperm-associated antigen 16 protein isoform X3	522957	-
SPAG5	31.5579	44.4436	18.6721	0.420131	-1.25109	0.000483301	0.00516105	NC_037346.1	20034503	20053527	-	3808	SPAG5	GO:0005876;GO:0051294;GO:0051301;GO:0051301;GO:0051988;GO:0051988;	K21764	-	S	1CPFB;0IIA9;09TEH;0UFS3;13JCN;0DERI;0V4DP	sperm-associated antigen 5	504585	E1BJ22
SPARC	54.5157	73.6403	35.3911	0.480594	-1.05711	0.00907831	0.0510365	NC_037334.1	62874464	62897210	-	2136	SPARC	GO:0005509;GO:0005509;GO:0005509;GO:0005515;GO:0005518;GO:0005518;GO:0005518;GO:0005576;GO:0005604;GO:0005615;GO:0005615;GO:0005615;GO:0046872;GO:0050840;GO:0062023;GO:0062023;GO:0001937;GO:0005509;GO:0005509;GO:0005509;GO:0005515;GO:0005518;GO:0005518;GO:0005615;GO:0005615;GO:0005737;GO:0009986;GO:0010595;GO:0016363;GO:0016525;GO:0022604;GO:0031012;GO:0031091;GO:0031092;GO:0042127;GO:0043473;GO:…	K24262	-	W	09TMI;0V4KK;KOG4004;0UG0P;0DEXZ;1CPMQ;12U4C	SPARC precursor	282077	P13213
SPRY4	36.3103	52.4335	20.1871	0.385004	-1.37705	5.26118e-05	0.000826915	NC_037334.1	53336846	53351179	-	5240	SPRY4	GO:0005737;GO:0005829;GO:0005886;GO:0007275;GO:0007275;GO:0007275;GO:0009966;GO:0009966;GO:0016020;GO:0016020;GO:0016020;GO:0032587;GO:0040037;GO:0042995;GO:0043407;GO:0043407;GO:0046580;GO:0070373;GO:0070373;GO:1990830;	K17385	-	T	09Y15;0DJE6;1CU6M;0IH70;0V8YN;13JRM;0UHHP	protein sprouty homolog 4	504593	A2VDU1
SRPK3	31.0484	41.8974	20.1993	0.482113	-1.05256	0.00370492	0.0258864	NC_037357.1	36998300	37002906	+	2004	SRPK3	GO:0000245;GO:0004672;GO:0004672;GO:0004674;GO:0004674;GO:0005524;GO:0005524;GO:0005634;GO:0005737;GO:0006468;GO:0006468;GO:0006468;GO:0007519;GO:0010468;GO:0035556;GO:0050684;GO:0060537;	K08832	[EC:2.7.11.1]	T	0UQKH;KOG1290;12N4I;09UCH;0DFN4;1CQBP;0V5BR	SRSF protein kinase 3	508325	A4FV65
STEAP4	25.9766	36.2029	15.7504	0.43506	-1.20071	0.00241116	0.0184655	NC_037331.1	72375651	72407279	-	4556	STEAP4	GO:0005768;GO:0005768;GO:0005794;GO:0005886;GO:0005886;GO:0008823;GO:0008823;GO:0009055;GO:0015677;GO:0015677;GO:0016020;GO:0016021;GO:0016021;GO:0020037;GO:0022900;GO:0045444;GO:0052851;GO:0052851;GO:0052851;GO:0055114;GO:0055114;GO:0070207;GO:0071949;GO:0098706;GO:0098706;	K19876	[EC:1.16.1.-]	S	0V5Z3;09UZ9;0IF4F;0DG8T;12Q82;0UKRS;1CT19	metalloreductase STEAP4	538861	E1BJW2
STMN1	593.266	792.736	393.797	0.496757	-1.00939	1.55341e-19	4.8538e-17	NC_037329.1	127152984	127183810	+	1300	STMN1	GO:0031110;GO:0031110;GO:0031110;GO:0031110;GO:0005737;GO:0005737;GO:0005856;GO:0005874;GO:0007019;GO:0007275;GO:0007399;GO:0015631;GO:0030154;GO:0031110;GO:0031110;GO:0031110;GO:0031175;GO:0043005;GO:0051493;	K04381	-	Z	0DPQ4;13PR2;0IN6S;0A222;1CYP6;0UT12;0VCXE	stathmin	616317	Q3T0C7
STRA6	27.3964	40.935	13.8579	0.338534	-1.56263	6.24648e-05	0.000956752	NC_037348.1	34478054	34507705	+	4290	STRA6	GO:0001568;GO:0001822;GO:0003184;GO:0003281;GO:0005887;GO:0007507;GO:0007612;GO:0007631;GO:0030324;GO:0030325;GO:0030540;GO:0032991;GO:0034632;GO:0034632;GO:0034633;GO:0038023;GO:0042297;GO:0043010;GO:0043583;GO:0043585;GO:0048286;GO:0048520;GO:0048546;GO:0048566;GO:0048589;GO:0048745;GO:0048844;GO:0050890;GO:0050905;GO:0060322;GO:0060323;GO:0060325;GO:0060426;GO:0060539;GO:0060900;GO:0061029;GO:…	K23088	-	I	12N44;0V48A;09T9A;0IDYH;0UFJI;0DEKH;1CPAE	receptor for retinol uptake STRA6	515911	F1N4Q6
SULT2B1	34.9648	52.353	17.5767	0.335734	-1.57461	7.68842e-06	0.000160155	NC_037345.1	55163448	55247410	+	1308	SULT2B1	GO:0000103;GO:0003676;GO:0005829;GO:0008203;GO:0008285;GO:0015485;GO:0043231;GO:0045606;GO:0050294;GO:0050427;GO:1990239	K01015	[EC:2.8.2.2]	-	-	sulfotransferase family cytosolic 2B member 1	531192	A1A4N6
SV2A	4.35038	7.42686	1.27389	0.171525	-2.54351	0.0274618	0.117997	NC_037330.1	20696426	20710559	+	4417	SV2A	GO:0005215;GO:0005215;GO:0005783;GO:0005911;GO:0006836;GO:0006874;GO:0007268;GO:0007268;GO:0008021;GO:0016020;GO:0016020;GO:0016020;GO:0016021;GO:0016021;GO:0016021;GO:0016021;GO:0016082;GO:0019901;GO:0022857;GO:0022857;GO:0030054;GO:0030672;GO:0030672;GO:0031410;GO:0031594;GO:0043005;GO:0043005;GO:0045202;GO:0048786;GO:0055085;GO:0055085;GO:0098978;GO:0098982;	K06258	-	I;G	0V9S8;KOG0255;09Y6V;0DK91;1CV7Y;0UQ87;12TYV	synaptic vesicle glycoprotein 2A	280936	Q29397
SYNE3	31.2568	41.8395	20.6741	0.494129	-1.01704	0.0293016	0.123324	NC_037348.1	60265774	60379931	-	12080	SYNE3	GO:0005635;GO:0005640;GO:0005640;GO:0007010;GO:0008092;GO:0008360;GO:0016021;GO:0031965;GO:0034993;GO:0034993;GO:0051015;GO:0090150;GO:0090286;GO:0090286;GO:0005515;GO:0005640;GO:0005640;GO:0005640;GO:0005737;GO:0007097;GO:0008092;GO:0008092;GO:0016020;GO:0016021;GO:0016021;GO:0016021;GO:0034993;GO:0051015;GO:0051647;GO:0090286;GO:0090286;GO:0090286;	K21761	-	U	0V137;0B05B;14TAP;0WCMV;0E5MQ;0KD4G;1DCMM	nesprin-3	520207	E1BJU6
TAS2R40	6.38104	10.0909	2.67121	0.264716	-1.91748	0.0231302	0.103513	NC_037331.1	106630574	106633208	+	2633	TAS2R40	-	K08474	-	-	-	LOW QUALITY PROTEIN: taste receptor type 2 member 40	785133	-
TBC1D16	8.25081	12.6182	3.8834	0.307761	-1.70012	0.0231862	0.103677	NC_037346.1	52544472	52633398	+	7657	TBC1D16	GO:0005096;GO:0005769;GO:0006886;GO:0017137;GO:0090630;GO:0001919;GO:0005096;GO:0005769;GO:0005829;	-	-	T	0VBDS;0A0HN;12SVF;0DN4M;KOG2224;1CU0Q;0URDN	TBC1 domain family member 16	512099	E1BI57
TCIM	493.997	803.444	184.55	0.229698	-2.12219	2.30805e-66	1.80293e-62	NC_037354.1	35232605	35233906	+	1302	TCIM	GO:0002264;GO:0002264;GO:0002264;GO:0005112;GO:0005112;GO:0005634;GO:0005634;GO:0005634;GO:0005634;GO:0005654;GO:0005730;GO:0005730;GO:0005737;GO:0005737;GO:0005737;GO:0005829;GO:0005829;GO:0005886;GO:0006915;GO:0010739;GO:0016607;GO:0016607;GO:0034605;GO:0034605;GO:0043066;GO:0043620;GO:0043620;GO:0045746;GO:0045746;GO:0045746;GO:1900020;GO:1901224;GO:1901224;GO:1902806;GO:1902806;GO:1903706;	-	-	S	0DU92;13RC6;0A7G6;0UVEC;0IXNR;1D3KX;0VIAY	transcriptional and immune response regulator	617047	Q5E969
TET1	50.9179	69.3359	32.5	0.468733	-1.09316	0.000116454	0.00161434	NC_037355.1	24907388	25041033	+	12169	TET1	-	K13097	[EC:1.14.11.-]	-	-	methylcytosine dioxygenase TET1 isoform X1	513640	-
TEX12	7.38254	11.4424	3.32264	0.290378	-1.78399	0.0451313	0.167918	NC_037342.1	22501635	22509202	+	1607	TEX12	GO:0000801;GO:0007130;	K19537	-	S	0UVCQ;0VI9B;0DU7Q;1D3JP;13V8R;0A7ET;0J0FM	testis-expressed sequence 12 protein	506012	V6F7V3
TEX13B	4.8983	9.12552	0.671079	0.0735387	-3.76535	0.00126469	0.0110258	NC_037357.1	56596571	56602115	-	2961	TEX13B	-	-	-	S;L	0DP4N;142PC;0V8EZ;0UJU3;1CZ6K;KOG4198;0A2HQ	testis-expressed protein 13B	518298	G3MY94
TFEB	6.69926	10.0824	3.31609	0.328897	-1.60429	0.0475214	0.174401	NC_037350.1	15499140	15547531	-	3252	TFEB	GO:0006355;GO:0006355;GO:0006959;GO:0006959;GO:0045893;GO:0045893;GO:0046983;GO:0046983;GO:0006355;GO:0006959;GO:0045893;GO:0046983;	K15590	-	K	0V2VC;0B3PS;0INSB;0WG3U;0E7U9;1DEU1;13BUZ	transcription factor EB	510032	F1MX26
TFR2	14.3303	21.4135	7.24717	0.338439	-1.56303	0.00416853	0.0282099	NC_037352.1	35933792	35946168	+	4330	TFR2	GO:0004998;GO:0005887;GO:0006898;GO:0009897;GO:0010039;GO:0016020;GO:0016021;GO:0031410;GO:0033570;GO:0033570;GO:0033572;GO:0033572;GO:0033572;GO:0039706;GO:0045807;GO:0045944;GO:0055072;GO:0055072;GO:0071281;GO:0090277;GO:0140298;GO:1903319;GO:1990712;GO:1990712;	K23910	-	O;T;P	1CXWW;0DNX1;0A06Y;KOG2195;12TKD;0VC7D;0UP4W	transferrin receptor protein 2	617916	D5KB40
TIMP3	297.736	474.811	120.661	0.254125	-1.97639	1.61804e-43	3.15982e-40	NC_037332.1	71402333	71459972	+	2134	TIMP3	GO:0002020;GO:0005515;GO:0005576;GO:0005604;GO:0005615;GO:0008191;GO:0008191;GO:0008191;GO:0009725;GO:0010033;GO:0010951;GO:0031012;GO:0034097;GO:0051045;GO:0051045;GO:0070373;GO:0071310;GO:1903984;GO:1904684;	K16866	-	O	0V7EK;0UK06;13H8I;09WG1;1CSFV;0DHRH;KOG4745	metalloproteinase inhibitor 3 precursor	282094	P79121
TLR3	28.4346	44.1218	12.7475	0.288916	-1.79128	8.37594e-06	0.000171954	NC_037354.1	16176313	16187575	+	3351	TLR3	GO:0001819;GO:0001819;GO:0002376;GO:0002756;GO:0002756;GO:0003725;GO:0003725;GO:0003725;GO:0004888;GO:0004888;GO:0005515;GO:0005615;GO:0007165;GO:0007165;GO:0016020;GO:0016021;GO:0016021;GO:0016021;GO:0031012;GO:0032722;GO:0032722;GO:0034138;GO:0034138;GO:0043330;GO:0043330;GO:0045087;GO:0045087;GO:0045087;GO:0050729;GO:0050729;GO:0051607;GO:0051607;GO:0001819;GO:0002730;GO:0002756;GO:0003725;GO:…	K05401	-	T	12RIS;1CWQB;0VB4A;0DMUU;0UTE4;0A088;KOG4641	toll-like receptor 3 precursor	281535	Q5TJ59
TMEM100	6.69926	10.0824	3.31609	0.328897	-1.60429	0.0475214	0.174401	NC_037346.1	6030315	6036248	-	1981	TMEM100	GO:0001525;GO:0001570;GO:0001701;GO:0003197;GO:0003198;GO:0005737;GO:0005783;GO:0005783;GO:0005886;GO:0005886;GO:0005886;GO:0007219;GO:0007275;GO:0016020;GO:0016021;GO:0030154;GO:0030509;GO:0043204;GO:0043204;GO:0043204;GO:0043491;GO:0045603;GO:0048471;GO:0048471;GO:0048471;GO:0050848;GO:0051930;GO:0051930;GO:0060842;GO:0071773;GO:2001214;	-	-	S	13S2Z;0VICE;1D3N3;0IY9U;0DUAE;0A7HJ;0UVGD	transmembrane protein 100	613987	Q2KIC8
TMEM108	27.2437	36.3508	18.1365	0.498931	-1.00309	0.0193503	0.0907566	NC_037328.1	136031263	136418970	-	2528	TMEM108	GO:0005769;GO:0006898;GO:0008090;GO:0010008;GO:0014069;GO:0016020;GO:0016021;GO:0021542;GO:0030424;GO:0031175;GO:0036477;GO:0051388;GO:0097106;GO:0097484;GO:0098815;GO:1904115;GO:1990416;	-	-	S	0A120;0VED4;0IEMG;13PM4;0DRC8;0UTXX;1CRMB	transmembrane protein 108 precursor	511034	A0A3Q1N633
TMEM125	45.9998	63.2109	28.7886	0.455438	-1.13467	0.000166562	0.00215114	NC_037330.1	102754384	102756240	-	1610	TMEM125	GO:0016020;GO:0016021;	-	-	S	0VHJD;0IZE5;0A6RF;1D32V;0UUZY;0DTQZ;13T1B	transmembrane protein 125	509101	Q2HJ59
TMEM255A	22.4794	34.2469	10.7118	0.312782	-1.67677	0.000137775	0.00185237	NC_037357.1	4827858	4875893	-	3421	TMEM255A	GO:0016020;GO:0016021;GO:0009617;	-	-	S	1CSTE;12ZUV;0DI2Z;0V9QG;0IDX1;0UH0K;09X5K	transmembrane protein 255A	533569	A4IFG3
TMEM37	57.935	79.5923	36.2778	0.455795	-1.13354	5.96991e-05	0.000920585	NC_037329.1	71236196	71242268	+	1052	TMEM37	GO:0005244;GO:0005244;GO:0005262;GO:0005262;GO:0016020;GO:0016021;GO:0016021;GO:0016021;GO:0034220;GO:0070588;	-	-	P	1D15R;0IE8N;09UTS;0UH5U;0DRWY;0VF8R;13P6E	voltage-dependent calcium channel gamma-like subunit	613815	Q3ZCJ1
TMEM59L	256.477	354.047	158.908	0.448832	-1.15575	1.3826e-15	2.34787e-13	NC_037334.1	4576424	4582333	-	1626	TMEM59L	GO:0000139;GO:0005794;GO:0016020;GO:0016021;	-	-	U	0IF0S;0DRA7;1D0FG;0UT2F;13IQT;0A3PD;0VEI6	transmembrane protein 59-like precursor	507157	Q0VCT2
TMEM71	16.7399	25.0345	8.44534	0.337349	-1.56769	0.00197572	0.0157886	NC_037341.1	8558260	8588147	+	4299	TMEM71	GO:0005739;GO:0016020;GO:0016021;	-	-	S	0II00;0A3G1;13HBD;0DR39;0VEB0;0UU5C;1D089	transmembrane protein 71 isoform X2	613491	A0A3Q1LNC4
TNFRSF25	70.4479	95.2324	45.6635	0.479495	-1.06041	7.53197e-05	0.00111643	NC_037343.1	46904489	46909417	+	2518	TNFRSF25	GO:0005515;GO:0005886;GO:0007165;GO:0005515;GO:0007165;GO:0007165;GO:0016020;GO:0016021;	K05160	-	T	0DGVZ;13J0J;1CRK8;0V6KK;0UITY;0IKG3;09VMG	tumor necrosis factor receptor superfamily member 25 precursor	783432	E1BHL8
TOP2A	119.757	172.189	67.3245	0.390991	-1.35479	3.4842e-07	1.14538e-05	NC_037346.1	40627035	40653390	-	5662	TOP2A	GO:0000166;GO:0000228;GO:0000287;GO:0000712;GO:0000793;GO:0000819;GO:0002244;GO:0003677;GO:0003677;GO:0003677;GO:0003677;GO:0003682;GO:0003916;GO:0003918;GO:0003918;GO:0003918;GO:0003918;GO:0003918;GO:0005080;GO:0005524;GO:0005524;GO:0005524;GO:0005634;GO:0005634;GO:0005634;GO:0005654;GO:0005730;GO:0005730;GO:0005814;GO:0006259;GO:0006259;GO:0006265;GO:0006265;GO:0006265;GO:0006265;GO:0006266;GO:…	K03164	[EC:5.6.2.2]	B	0DEF3;KOG0355;09T40;0USY9;1CP4U;0V42R;12PCJ	DNA topoisomerase 2-alpha isoform X1	787696	F1MDU7
TPH2	15.7721	22.681	8.86316	0.390775	-1.35559	0.00828464	0.0475674	NC_037332.1	1542009	1644828	+	1847	TPH2	-	K00502	[EC:1.14.16.4]	-	-	tryptophan 5-hydroxylase 2	100336620	-
TPPP3	29.1847	44.061	14.3083	0.324738	-1.62265	2.44837e-05	0.000429302	NC_037345.1	35001827	35005441	-	1067	TPPP3	GO:0001578;GO:0001578;GO:0001578;GO:0001578;GO:0001578;GO:0005737;GO:0005856;GO:0005874;GO:0005874;GO:0015631;GO:0015631;GO:0015631;GO:0015631;GO:0015631;GO:0032273;GO:0046785;GO:0046785;GO:0046785;GO:0048471;GO:0097427;	-	-	Z;T	1CUAT;13QIN;0DJIA;09Y50;0UN9C;0V92F;KOG4070	tubulin polymerization-promoting protein family member 3	614988	Q3ZCC8
TROAP	61.3471	84.6966	37.9977	0.448633	-1.15639	1.0098e-05	0.000201999	NC_037332.1	30489137	30495938	-	2911	TROAP	-	-	-	S	0VDRS;0A2WH;0UTSP;13ITG;0IVG9;0DQID;1CZKQ	tastin	505791	Q08DB3
TRPM4	145.175	200.81	89.5387	0.445887	-1.16525	1.14903e-10	9.11231e-09	NC_037345.1	55652389	55703314	+	4172	TRPM4	GO:0002407;GO:0002724;GO:0002724;GO:0002724;GO:0005216;GO:0005216;GO:0005227;GO:0005227;GO:0005227;GO:0005227;GO:0005262;GO:0005509;GO:0005524;GO:0005654;GO:0005783;GO:0005794;GO:0005886;GO:0005886;GO:0006811;GO:0006811;GO:0006812;GO:0006812;GO:0006816;GO:0008284;GO:0016020;GO:0016020;GO:0016020;GO:0016021;GO:0016021;GO:0016021;GO:0016925;GO:0019722;GO:0034220;GO:0034220;GO:0034706;GO:0042310;GO:…	K04979	-	P	0DF4T;12RHT;0V4TP;0UI7W;09TUG;1CPUM;KOG3614	transient receptor potential cation channel subfamily M member 4 isoform X3	100295930	-
TSPAN18	738.363	996.801	479.925	0.481465	-1.0545	3.54177e-14	4.89673e-12	NC_037342.1	74788769	75004308	+	4795	TSPAN18	GO:0005887;GO:0007166;GO:0016020;GO:0016021;GO:0016021;GO:0016021;	K17353	-	S;G	0VD3J;0DPVU;KOG3882;12UZN;0UJ7B;1CUQF;09YKJ	tetraspanin-18	783765	Q58CY8
TSPAN2	6.41299	10.5586	2.26741	0.214746	-2.2193	0.039866	0.153537	NC_037330.1	28254045	28339667	+	3507	TSPAN2	GO:0016021;GO:0005887;GO:0007166;GO:0016020;GO:0016021;GO:0016021;GO:0016021;GO:0005886;GO:0006954;GO:0014002;GO:0014005;GO:0016021;GO:0042552;GO:0043209;GO:0048709;GO:0061564;	K17354	-	S;G	0UG5D;13NJF;0DF14;0V4Q7;KOG3882;09TQX;1CPQZ	tetraspanin-2	539001	A0A3Q1MIJ0
TTK	29.2176	41.1726	17.2626	0.419275	-1.25403	0.00084448	0.00801051	NC_037336.1	19702331	19748849	+	4704	TTK	-	K08866	[EC:2.7.12.1]	-	-	dual specificity protein kinase TTK	524925	-
TYROBP	8.73499	13.7987	3.67128	0.26606	-1.91018	0.00720697	0.0427141	NC_037345.1	46591329	46594252	-	604	TYROBP	GO:0005102;GO:0014068;GO:0016020;GO:0043548;GO:0050776;GO:0016020;GO:0016021;GO:0016301;GO:0016310;	K07992	-	T	0J1XS;0VJG3;13YCU;1D4DW;0DUU9;0A8IP;0UW2M	TYRO protein tyrosine kinase-binding protein precursor	282390	Q95J80
UBASH3A	15.1253	20.3949	9.85576	0.483246	-1.04917	0.0446387	0.166724	NC_037328.1	142694908	142740684	+	5690	UBASH3A		K18993	[EC:3.1.3.48]	-	-	ubiquitin-associated and SH3 domain-containing protein A	514555	Q5EA73
UBE2C	40.7353	60.5264	20.9443	0.346036	-1.53101	2.14019e-06	5.46667e-05	NC_037340.1	74588078	74592792	+	1033	UBE2C	GO:0000151;GO:0004842;GO:0005680;GO:0005829;GO:0005886;GO:0006511;GO:0010458;GO:0010994;GO:0016567;GO:0031145;GO:0031536;GO:0044389;GO:0061631;GO:0070936;GO:0070979;GO:0000166;GO:0004842;GO:0005524;GO:0005634;GO:0005680;GO:0006511;GO:0007049;GO:0010458;GO:0010994;GO:0016567;GO:0016740;GO:0031145;GO:0031145;GO:0051301;GO:0061631;GO:0070936;GO:0070979;	K06688	[EC:2.3.2.23]	O	1CU3H;09XYD;0UN0T;13RDJ;0DJB9;KOG0421;0V8W5	ubiquitin-conjugating enzyme E2 C	506962	Q32PA5
UHRF1	21.9138	38.6152	5.21245	0.134984	-2.88913	2.79338e-09	1.62907e-07	NC_037334.1	19223876	19257799	-	4104	UHRF1	GO:0000122;GO:0000122;GO:0000790;GO:0000790;GO:0000791;GO:0000792;GO:0000792;GO:0003677;GO:0004842;GO:0005515;GO:0005634;GO:0005634;GO:0005634;GO:0005657;GO:0005657;GO:0005720;GO:0005720;GO:0006281;GO:0006325;GO:0006511;GO:0006974;GO:0007049;GO:0008270;GO:0010216;GO:0010216;GO:0010216;GO:0010390;GO:0010390;GO:0016363;GO:0016567;GO:0016567;GO:0016574;GO:0016740;GO:0031493;GO:0035064;GO:0035064;GO:…	K10638	[EC:2.3.2.27]	O;K	12QI6;0UHXJ;1CSH4;0IFAP;09WHH;0DHST;0V7FZ	E3 ubiquitin-protein ligase UHRF1	530411	A7E320
UPK1B	8.12789	14.9267	1.32906	0.0890387	-3.48942	4.87122e-05	0.000773404	NC_037328.1	63981479	64010646	+	2286	UPK1B	GO:0005515;GO:0005783;GO:0005886;GO:0005887;GO:0007166;GO:0009617;GO:0016020;GO:0016021;GO:0016021;GO:0016021;GO:0016324;GO:0030855;GO:0034394;GO:0120001;	K17347	-	S;G	0A06Z;KOG3882;0DMT8;1CWNJ;0UR0I;13JSU;0VB2X	uroplakin-1b	282113	P38573
UPP1	72.2173	101.122	43.3127	0.428322	-1.22323	0.000458207	0.00496433	NC_037331.1	7619652	7648061	-	1474	UPP1	GO:0003824;GO:0003824;GO:0004850;GO:0004850;GO:0004850;GO:0005737;GO:0005737;GO:0009116;GO:0009116;GO:0009166;GO:0009166;GO:0016740;GO:0016757;GO:0016763;GO:0016763;GO:0044206;	K00757	[EC:2.4.2.3]	F	09UGA;0UI8B;KOG3728;12PTT;0DFS2;1CQFK;0V5FN	uridine phosphorylase 1	515029	A5PJH9
VGF	1182.27	1834.22	530.326	0.28913	-1.79021	7.96228e-28	5.6543e-25	NC_037352.1	35574158	35577279	+	2945	VGF	GO:0001541;GO:0002021;GO:0005184;GO:0005184;GO:0005184;GO:0005615;GO:0005615;GO:0005794;GO:0006091;GO:0009409;GO:0010469;GO:0019953;GO:0030073;GO:0031410;GO:0032868;GO:0042593;GO:0043231;GO:0051591;	-	-	T	13BI6;0UIFK;0DSGI;1D013;0VAGW;0IKTZ;0A2HR	neurosecretory protein VGF isoform X2	618042	-
WASF1	19.5525	27.0071	12.0979	0.447951	-1.15859	0.0111652	0.0600462	NC_037336.1	40037535	40108398	+	3040	WASF1	GO:0003779;GO:0005737;GO:0005739;GO:0005741;GO:0005856;GO:0006898;GO:0016601;GO:0030027;GO:0030036;GO:0031175;GO:0031209;GO:0032991;GO:0048365;GO:0051018;GO:0051388;GO:0072673;GO:0097484;GO:0098794;GO:0098885;GO:1990416;GO:2000601;GO:0003779;GO:0003779;GO:0003779;GO:0005515;GO:0005634;GO:0005737;GO:0005737;GO:0005856;GO:0005856;GO:0005856;GO:0005925;GO:0005938;GO:0006898;GO:0030036;GO:0030036;GO:…	K05753	-	Z	09V0Q;0DGA1;1CQZF;0UH4X;KOG1830;13HSX;0V60D	wiskott-Aldrich syndrome protein family member 1	531488	Q0IIJ3
YBX2	134.207	183.778	84.635	0.460528	-1.11864	1.48239e-09	9.30096e-08	NC_037346.1	26990217	26996224	-	1565	YBX2	GO:0001650;GO:0003676;GO:0003676;GO:0003676;	K09277	-	J;K	0DP8G;0VCFX;0A1KC;0UR2B;13P0R;1CY6H;KOG3070	Y-box-binding protein 2	614429	A5D7M4
ZBTB47	1.87776	3.75553	0	0	-Inf	0.025822	0.112372	NC_037349.1	14799886	14812890	+	5718	ZBTB47	-	K10518	-	-	-	zinc finger and BTB domain-containing protein 47 isoform X2	100335506	-
ZC4H2	15.9463	23.68	8.21265	0.346818	-1.52775	0.00294741	0.0216795	NC_037357.1	95636741	95712628	+	2163	ZC4H2	GO:0005634;GO:0005737;GO:0007399;GO:0045211;GO:0045666;	K24369	-	S	0DEQ7;13QP2;0V4C1;09TCY;0UH11;1CPDY;KOG4451	zinc finger C4H2 domain-containing protein	768236	Q08DJ4
ZNF365	20.8014	29.9181	11.6848	0.390559	-1.35639	0.00272774	0.0204049	NC_037355.1	18469508	18497017	+	2996	ZNF365	GO:0000723;GO:0005815;GO:0010569;GO:0010977;GO:0021687;GO:0043231;GO:0048714;GO:0060997;GO:0110026;GO:0140059;	K16737	-	S	0IH1N;0UGGQ;0V4Y6;12T6S;09TZB;1CPYW;0DEZE	protein ZNF365	521207	-
ZNF529	42.998	57.8907	28.1054	0.48549	-1.04249	0.000742746	0.0072074	NC_037345.1	46987921	47008651	+	3907	ZNF529	-	K09228	-	-	-	zinc finger protein 529 isoform X1	112442192	-
